# Supplementary material for: Clustering of physical health multimorbidity in people with severe mental illness: An accumulated prevalence analysis of United Kingdom primary care data
Source: PLoS Med. 2022 Apr 20;19(4):e1003976. doi: 10.1371/journal.pmed.1003976 (PMC9067697; doi:10.1371/journal.pmed.1003976)
Supplement: S1 Code Lists — SMI, severe mental illness. (XLSX) [file pmed.1003976.s002.xlsx]

## Sheet: SMI
Read code	Term	Group
E110	Manic disorder, single episode	bipolar
E110-1	Hypomanic psychoses	bipolar
E110-99	Mania/hypomania	bipolar
E1100	Single manic episode, unspecified	bipolar
E1101	Single manic episode, mild	bipolar
E1102	Single manic episode, moderate	bipolar
E1103	Single manic episode, severe without mention of psychosis	bipolar
E1104	Single manic episode, severe, with psychosis	bipolar
E1105	Single manic episode in partial or unspecified remission	bipolar
E1106	Single manic episode in full remission	bipolar
E110z	Manic disorder, single episode NOS	bipolar
E111	Recurrent manic episodes	bipolar
E1110	Recurrent manic episodes, unspecified	bipolar
E1111	Recurrent manic episodes, mild	bipolar
E1112	Recurrent manic episodes, moderate	bipolar
E1113	Recurrent manic episodes, severe without mention psychosis	bipolar
E1114	Recurrent manic episodes, severe, with psychosis	bipolar
E1115	Recurrent manic episodes, partial or unspecified remission	bipolar
E1116	Recurrent manic episodes, in full remission	bipolar
E111z	Recurrent manic episode NOS	bipolar
E114	Bipolar affective disorder, currently manic	bipolar
E114-1	Manic-depressive - now manic	bipolar
E1140	Bipolar affective disorder, currently manic, unspecified	bipolar
E1141	Bipolar affective disorder, currently manic, mild	bipolar
E1142	Bipolar affective disorder, currently manic, moderate	bipolar
E1143	Bipolar affect disord, currently manic, severe, no psychosis	bipolar
E1144	Bipolar affect disord, currently manic,severe with psychosis	bipolar
E1145	Bipolar affect disord,currently manic, part/unspec remission	bipolar
E1146	Bipolar affective disorder, currently manic, full remission	bipolar
E114z	Bipolar affective disorder, currently manic, NOS	bipolar
E115	Bipolar affective disorder, currently depressed	bipolar
E115-1	Manic-depressive - now depressed	bipolar
E1150	Bipolar affective disorder, currently depressed, unspecified	bipolar
E1151	Bipolar affective disorder, currently depressed, mild	bipolar
E1152	Bipolar affective disorder, currently depressed, moderate	bipolar
E1153	Bipolar affect disord, now depressed, severe, no psychosis	bipolar
E1154	Bipolar affect disord, now depressed, severe with psychosis	bipolar
E1155	Bipolar affect disord, now depressed, part/unspec remission	bipolar
E1156	Bipolar affective disorder, now depressed, in full remission	bipolar
E115z	Bipolar affective disorder, currently depressed, NOS	bipolar
E116	Mixed bipolar affective disorder	bipolar
E1160	Mixed bipolar affective disorder, unspecified	bipolar
E1161	Mixed bipolar affective disorder, mild	bipolar
E1162	Mixed bipolar affective disorder, moderate	bipolar
E1163	Mixed bipolar affective disorder, severe, without psychosis	bipolar
E1164	Mixed bipolar affective disorder, severe, with psychosis	bipolar
E1165	Mixed bipolar affective disorder, partial/unspec remission	bipolar
E1166	Mixed bipolar affective disorder, in full remission	bipolar
E116z	Mixed bipolar affective disorder, NOS	bipolar
E117	Unspecified bipolar affective disorder	bipolar
E1170	Unspecified bipolar affective disorder, unspecified	bipolar
E1171	Unspecified bipolar affective disorder, mild	bipolar
E1172	Unspecified bipolar affective disorder, moderate	bipolar
E1173	Unspecified bipolar affective disorder, severe, no psychosis	bipolar
E1174	Unspecified bipolar affective disorder,severe with psychosis	bipolar
E1175	Unspecified bipolar affect disord, partial/unspec remission	bipolar
E1176	Unspecified bipolar affective disorder, in full remission	bipolar
E117z	Unspecified bipolar affective disorder, NOS	bipolar
E11y	Other and unspecified manic-depressive psychoses	bipolar
E11y0	Unspecified manic-depressive psychoses	bipolar
E11y1	Atypical manic disorder	bipolar
E11y3	Other mixed manic-depressive psychoses	bipolar
E11yz	Other and unspecified manic-depressive psychoses NOS	bipolar
E11z	Other and unspecified affective psychoses	bipolar
E11z0	Unspecified affective psychoses NOS	bipolar
E11zz	Other affective psychosis NOS	bipolar
Eu20	[X]Schizophrenia	bipolar
Eu30	[X]Manic episode	bipolar
Eu30-1	[X]Bipolar disorder, single manic episode	bipolar
Eu300	[X]Hypomania	bipolar
Eu301	[X]Mania without psychotic symptoms	bipolar
Eu302	[X]Mania with psychotic symptoms	bipolar
Eu302-1	[X]Mania with mood-congruent psychotic symptoms	bipolar
Eu302-2	[X]Mania with mood-incongruent psychotic symptoms	bipolar
Eu302-3	[X]Manic stupor	bipolar
Eu30y	[X]Other manic episodes	bipolar
Eu30z	[X]Manic episode, unspecified	bipolar
Eu30z-1	[X]Mania NOS	bipolar
Eu31	[X]Bipolar affective disorder	bipolar
Eu31-1	[X]Manic-depressive illness	bipolar
Eu31-2	[X]Manic-depressive psychosis	bipolar
Eu31-3	[X]Manic-depressive reaction	bipolar
Eu310	[X]Bipolar affective disorder, current episode hypomanic	bipolar
Eu311	[X]Bipolar affect disorder cur epi manic wout psychotic symp	bipolar
Eu312	[X]Bipolar affect disorder cur epi manic with psychotic symp	bipolar
Eu313	[X]Bipolar affect disorder cur epi mild or moderate depressn	bipolar
Eu314	[X]Bipol aff disord, curr epis sev depress, no psychot symp	bipolar
Eu315	[X]Bipolar affect dis cur epi severe depres with psyc symp	bipolar
Eu316	[X]Bipolar affective disorder, current episode mixed	bipolar
Eu317	[X]Bipolar affective disorder, currently in remission	bipolar
Eu318	[X]Bipolar affective disorder type I	bipolar
Eu31y	[X]Other bipolar affective disorders	bipolar
Eu31y-1	[X]Bipolar II disorder	bipolar
Eu31y-2	[X]Recurrent manic episodes	bipolar
Eu31z	[X]Bipolar affective disorder, unspecified	bipolar
Eu333-2	[X]Manic-depress psychosis,depressed type+psychotic symptoms	bipolar
E11	Affective psychoses	bipolar
E11-1	Bipolar psychoses	bipolar
E11-99	Manic-depressive psychoses	bipolar
Eu3z-1	[X]Affective psychosis NOS	bipolar
146D	H/O: manic depressive disorder	bipolar
1S42	Manic mood	bipolar
ZV111-1	[V]Personal history of manic-depressive psychosis	bipolar
ZV111-2	[V]Personal history of manic-depressive psychosis	bipolar
Eu332-3	[X]Manic-depress psychosis,depressd,no psychotic symptoms	bipolar
E104-1	Oneirophrenia	other psychosis
E105	Latent schizophrenia	other psychosis
E1050	Unspecified latent schizophrenia	other psychosis
E1051	Subchronic latent schizophrenia	other psychosis
E1052	Chronic latent schizophrenia	other psychosis
E1053	Acute exacerbation of subchronic latent schizophrenia	other psychosis
E1054	Acute exacerbation of chronic latent schizophrenia	other psychosis
E1055	Latent schizophrenia in remission	other psychosis
E105z	Latent schizophrenia NOS	other psychosis
E107-1	Cyclic schizophrenia	other psychosis
E107-99	Acute schizo affective psychosis	other psychosis
E12	Paranoid states	other psychosis
E12-99	Paranoia	other psychosis
E120	Simple paranoid state	other psychosis
E121	Chronic paranoid psychosis	other psychosis
E121-1	Sander's disease	other psychosis
E122	Paraphrenia	other psychosis
E123	Shared paranoid disorder	other psychosis
E123-1	Folie a deux	other psychosis
E12y	Other paranoid states	other psychosis
E12y0	Paranoia querulans	other psychosis
E12yz	Other paranoid states NOS	other psychosis
E12z	Paranoid psychosis NOS	other psychosis
E13	Other nonorganic psychoses	other psychosis
E13-1	Reactive psychoses	other psychosis
E131	Acute hysterical psychosis	other psychosis
E133	Acute paranoid reaction	other psychosis
E133-1	Bouffee delirante	other psychosis
E134	Psychogenic paranoid psychosis	other psychosis
E13y	Other reactive psychoses	other psychosis
E13y0	Psychogenic stupor	other psychosis
E13y1	Brief reactive psychosis	other psychosis
E13yz	Other reactive psychoses NOS	other psychosis
E13z	Nonorganic psychosis NOS	other psychosis
E13z-1	Psychotic episode NOS	other psychosis
Eu2	[X]Schizophrenia, schizotypal and delusional disorders	other psychosis
Eu21	[X]Schizotypal disorder	other psychosis
Eu21-1	[X]Latent schizophrenic reaction	other psychosis
Eu21-2	[X]Borderline schizophrenia	other psychosis
Eu21-3	[X]Latent schizophrenia	other psychosis
Eu21-4	[X]Prepsychotic schizophrenia	other psychosis
Eu21-5	[X]Prodromal schizophrenia	other psychosis
Eu21-6	[X]Pseudoneurotic schizophrenia	other psychosis
Eu21-7	[X]Pseudopsychopathic schizophrenia	other psychosis
Eu21-8	[X]Schizotypal personality disorder	other psychosis
Eu22	[X]Persistent delusional disorders	other psychosis
Eu220	[X]Delusional disorder	other psychosis
Eu220-1	[X]Paranoid psychosis	other psychosis
Eu220-2	[X]Paranoid state	other psychosis
Eu220-3	[X]Paraphrenia - late	other psychosis
Eu220-4	[X]Sensitiver Beziehungswahn	other psychosis
Eu220-5	[X]Paranoia	other psychosis
Eu221	[X]Delusional misidentification syndrome	other psychosis
Eu221-1	[X]Capgras syndrome	other psychosis
Eu22y	[X]Other persistent delusional disorders	other psychosis
Eu22y-1	[X]Delusional dysmorphophobia	other psychosis
Eu22y-2	[X]Involutional paranoid state	other psychosis
Eu22y-3	[X]Paranoia querulans	other psychosis
Eu22z	[X]Persistent delusional disorder, unspecified	other psychosis
Eu23	[X]Acute and transient psychotic disorders	other psychosis
Eu230	[X]Acute polymorphic psychot disord without symp of schizoph	other psychosis
Eu230-1	[X]Bouffee delirante	other psychosis
Eu230-2	[X]Cycloid psychosis	other psychosis
Eu231	[X]Acute polymorphic psychot disord with symp of schizophren	other psychosis
Eu231-1	[X]Bouffee delirante with symptoms of schizophrenia	other psychosis
Eu231-2	[X]Cycloid psychosis with symptoms of schizophrenia	other psychosis
Eu232	[X]Acute schizophrenia-like psychotic disorder	other psychosis
Eu232-1	[X]Brief schizophreniform disorder	other psychosis
Eu232-2	[X]Brief schizophrenifrm psych	other psychosis
Eu232-3	[X]Oneirophrenia	other psychosis
Eu233	[X]Other acute predominantly delusional psychotic disorders	other psychosis
Eu233-2	[X]Psychogenic paranoid psychosis	other psychosis
Eu23y	[X]Other acute and transient psychotic disorders	other psychosis
Eu23z	[X]Acute and transient psychotic disorder, unspecified	other psychosis
Eu23z-1	[X]Brief reactive psychosis NOS	other psychosis
Eu23z-2	[X]Reactive psychosis	other psychosis
Eu24	[X]Induced delusional disorder	other psychosis
Eu24-1	[X]Folie a deux	other psychosis
Eu24-2	[X]Induced paranoid disorder	other psychosis
Eu24-3	[X]Induced psychotic disorder	other psychosis
Eu25	[X]Schizoaffective disorders	other psychosis
Eu250	[X]Schizoaffective disorder, manic type	other psychosis
Eu250-1	[X]Schizoaffective psychosis, manic type	other psychosis
Eu250-2	[X]Schizophreniform psychosis, manic type	other psychosis
Eu251	[X]Schizoaffective disorder, depressive type	other psychosis
Eu251-1	[X]Schizoaffective psychosis, depressive type	other psychosis
Eu251-2	[X]Schizophreniform psychosis, depressive type	other psychosis
Eu252	[X]Schizoaffective disorder, mixed type	other psychosis
Eu252-1	[X]Cyclic schizophrenia	other psychosis
Eu252-2	[X]Mixed schizophrenic and affective psychosis	other psychosis
Eu25y	[X]Other schizoaffective disorders	other psychosis
Eu25z	[X]Schizoaffective disorder, unspecified	other psychosis
Eu25z-1	[X]Schizoaffective psychosis NOS	other psychosis
Eu2y	[X]Other nonorganic psychotic disorders	other psychosis
Eu2y-1	[X]Chronic hallucinatory psychosis	other psychosis
Eu2z	[X]Unspecified nonorganic psychosis	other psychosis
Eu2z-1	[X]Psychosis NOS	other psychosis
E11-3	Manic psychoses	other psychosis
E1z	Non-organic psychosis NOS	other psychosis
146H	H/O: psychosis	other psychosis
E1	Non-organic psychoses	other psychosis
E1y	Other specified non-organic psychoses	other psychosis
Eu531-1	[X]Puerperal psychosis NOS	other psychosis
Eu843-4	[X]Symbiotic psychosis	other psychosis
E10	Schizophrenic disorders	schizophrenia
E10-98	Schizophrenic psychoses NOS	schizophrenia
E10-99	Schizophrenic psychoses	schizophrenia
E100	Simple schizophrenia	schizophrenia
E100-1	Schizophrenia simplex	schizophrenia
E1000	Unspecified schizophrenia	schizophrenia
E1001	Subchronic schizophrenia	schizophrenia
E1002	Chronic schizophrenic	schizophrenia
E1003	Acute exacerbation of subchronic schizophrenia	schizophrenia
E1004	Acute exacerbation of chronic schizophrenia	schizophrenia
E1005	Schizophrenia in remission	schizophrenia
E100z	Simple schizophrenia NOS	schizophrenia
E101	Hebephrenic schizophrenia	schizophrenia
E1010	Unspecified hebephrenic schizophrenia	schizophrenia
E1011	Subchronic hebephrenic schizophrenia	schizophrenia
E1012	Chronic hebephrenic schizophrenia	schizophrenia
E1013	Acute exacerbation of subchronic hebephrenic schizophrenia	schizophrenia
E1014	Acute exacerbation of chronic hebephrenic schizophrenia	schizophrenia
E1015	Hebephrenic schizophrenia in remission	schizophrenia
E101z	Hebephrenic schizophrenia NOS	schizophrenia
E102	Catatonic schizophrenia	schizophrenia
E1020	Unspecified catatonic schizophrenia	schizophrenia
E1021	Subchronic catatonic schizophrenia	schizophrenia
E1022	Chronic catatonic schizophrenia	schizophrenia
E1023	Acute exacerbation of subchronic catatonic schizophrenia	schizophrenia
E1024	Acute exacerbation of chronic catatonic schizophrenia	schizophrenia
E1025	Catatonic schizophrenia in remission	schizophrenia
E102z	Catatonic schizophrenia NOS	schizophrenia
E103	Paranoid schizophrenia	schizophrenia
E1030	Unspecified paranoid schizophrenia	schizophrenia
E1031	Subchronic paranoid schizophrenia	schizophrenia
E1032	Chronic paranoid schizophrenia	schizophrenia
E1033	Acute exacerbation of subchronic paranoid schizophrenia	schizophrenia
E1034	Acute exacerbation of chronic paranoid schizophrenia	schizophrenia
E1035	Paranoid schizophrenia in remission	schizophrenia
E103z	Paranoid schizophrenia NOS	schizophrenia
E104	Acute schizophrenic episode	schizophrenia
E106	Residual schizophrenia	schizophrenia
E106-1	Restzustand - schizophrenia	schizophrenia
E107	Schizo-affective schizophrenia	schizophrenia
E1070	Unspecified schizo-affective schizophrenia	schizophrenia
E1071	Subchronic schizo-affective schizophrenia	schizophrenia
E1072	Chronic schizo-affective schizophrenia	schizophrenia
E1073	Acute exacerbation subchronic schizo-affective schizophrenia	schizophrenia
E1074	Acute exacerbation of chronic schizo-affective schizophrenia	schizophrenia
E1075	Schizo-affective schizophrenia in remission	schizophrenia
E107z	Schizo-affective schizophrenia NOS	schizophrenia
E10y	Other schizophrenia	schizophrenia
E10y-1	Cenesthopathic schizophrenia	schizophrenia
E10y0	Atypical schizophrenia	schizophrenia
E10y1	Coenesthopathic schizophrenia	schizophrenia
E10yz	Other schizophrenia NOS	schizophrenia
E10z	Schizophrenia NOS	schizophrenia
Eu200	[X]Paranoid schizophrenia	schizophrenia
Eu200-1	[X]Paraphrenic schizophrenia	schizophrenia
Eu201	[X]Hebephrenic schizophrenia	schizophrenia
Eu201-1	[X]Disorganised schizophrenia	schizophrenia
Eu202	[X]Catatonic schizophrenia	schizophrenia
Eu202-1	[X]Catatonic stupor	schizophrenia
Eu202-2	[X]Schizophrenic catalepsy	schizophrenia
Eu202-3	[X]Schizophrenic catatonia	schizophrenia
Eu202-4	[X]Schizophrenic flexibilatis cerea	schizophrenia
Eu203	[X]Undifferentiated schizophrenia	schizophrenia
Eu203-1	[X]Atypical schizophrenia	schizophrenia
Eu204	[X]Post-schizophrenic depression	schizophrenia
Eu205	[X]Residual schizophrenia	schizophrenia
Eu205-1	[X]Chronic undifferentiated schizophrenia	schizophrenia
Eu205-2	[X]Restzustand schizophrenic	schizophrenia
Eu206	[X]Simple schizophrenia	schizophrenia
Eu20y	[X]Other schizophrenia	schizophrenia
Eu20y-1	[X]Cenesthopathic schizophrenia	schizophrenia
Eu20y-2	[X]Schizophreniform disord NOS	schizophrenia
Eu20y-3	[X]Schizophrenifrm psychos NOS	schizophrenia
Eu20z	[X]Schizophrenia, unspecified	schizophrenia
Eu232-4	[X]Schizophrenic reaction	schizophrenia
ZV110	[V]Personal history of schizophrenia	schizophrenia
1464	H/O: schizophrenia	schizophrenia
Additional EMIS codes	Term	Group
EMISQHY1	Hypomanic	bipolar
EGTON118	Obsessional compulsive psychosis	other psychosis
EMISCDE13	Delusions	other psychosis
EMISICD10|F2381	Other acute and transient psychotic disorders, with associated acute stress	other psychosis
EMISQPA1	Paranoid	other psychosis
EMISICD10|F2018	Hebephrenic schizophrenia, other	schizophrenia
EMISICD10|F2035	Undifferentiated schizophrenia, complete remission	schizophrenia
EMISICD10|F2041	Post-schizophrenic depression, episodic with progressive deficit	schizophrenia
EMISICD10|F2054	Residual schizophrenia, incomplete remission	schizophrenia
EMISICD10|F2065	Simple schizophrenia, complete remission	schizophrenia
EMISICD10|F2098	Schizophrenia, unspecified, other	schizophrenia

## Sheet: Physical health conditions
Read code	Term	Group
H330000	extrinsic asthma without status asthmaticus	Asthma
38DT.00	asthma control questionnaire	Asthma
38DV.00	mini asthma quality of life questionnaire	Asthma
9NNX.00	under care of asthma specialist nurse	Asthma
8CMA000	patient has a written asthma personal action plan	Asthma
679J000	health education - asthma self management	Asthma
679J100	health education - structured asthma discussion	Asthma
663t.00	asthma causes daytime symptoms 1 to 2 times per month	Asthma
663u.00	asthma causes daytime symptoms 1 to 2 times per week	Asthma
663v.00	asthma causes daytime symptoms most days	Asthma
663r.00	asthma causes night symptoms 1 to 2 times per month	Asthma
663x.00	asthma limits walking on the flat	Asthma
663w.00	asthma limits walking up hills or stairs	Asthma
663s.00	asthma never causes daytime symptoms	Asthma
663y.00	number of asthma exacerbations in past year	Asthma
663V100	mild asthma	Asthma
663V200	moderate asthma	Asthma
663V000	occasional asthma	Asthma
663V300	severe asthma	Asthma
663p.00	asthma treatment compliance unsatisfactory	Asthma
663n.00	asthma treatment compliance satisfactory	Asthma
663q.00	asthma daytime symptoms	Asthma
9hA2.00	excepted from asthma quality indicators: informed dissent	Asthma
9hA..00	exception reporting: asthma quality indicators	Asthma
H33z011	severe asthma attack	Asthma
H330.11	allergic asthma	Asthma
66Y5.00	change in asthma management plan	Asthma
66Y9.00	step up change in asthma management plan	Asthma
66YA.00	step down change in asthma management plan	Asthma
66YC.00	absent from work or school due to asthma	Asthma
66YE.00	asthma monitoring due	Asthma
66YJ.00	asthma annual review	Asthma
66YK.00	asthma follow-up	Asthma
8B3j.00	asthma medication review	Asthma
66YP.00	asthma night-time symptoms	Asthma
H35y600	sequoiosis (red-cedar asthma)	Asthma
H330100	extrinsic asthma with status asthmaticus	Asthma
9hA1.00	excepted from asthma quality indicators: patient unsuitable	Asthma
9OJZ.00	asthma monitoring admin.nos	Asthma
66Yq.00	asthma causes night time symptoms 1 to 2 times per week	Asthma
66Yr.00	asthma causes symptoms most nights	Asthma
663P000	asthma limits activities 1 to 2 times per month	Asthma
663P100	asthma limits activities 1 to 2 times per week	Asthma
663P200	asthma limits activities most days	Asthma
178A.00	asthma trigger - airborne dust	Asthma
178B.00	asthma trigger - exercise	Asthma
1781.00	asthma trigger - pollen	Asthma
1782.00	asthma trigger - tobacco smoke	Asthma
1783.00	asthma trigger - warm air	Asthma
679J200	health education - structured patient focused asthma discuss	Asthma
66Yp.00	asthma review using royal college of physicians three questions	Asthma
388t000	royal college physician asthma assessment 3 question score	Asthma
66Ys.00	asthma never causes night symptoms	Asthma
178..00	asthma trigger	Asthma
679J.00	health education - asthma	Asthma
66YQ.00	asthma monitoring by nurse	Asthma
66YR.00	asthma monitoring by doctor	Asthma
1O2..00	asthma confirmed	Asthma
66Yu.00	number days absent from school due to asthma in past 6 month	Asthma
661N100	asthma self-management plan review	Asthma
661M100	asthma self-management plan agreed	Asthma
H331000	intrinsic asthma without status asthmaticus	Asthma
9OJ..00	asthma monitoring admin.	Asthma
663m.00	asthma accident and emergency attendance since last visit	Asthma
H335.00	chronic asthma with fixed airflow obstruction	Asthma
66YZ.00	does not have asthma management plan	Asthma
8CR0.00	asthma clinical management plan	Asthma
13Y4.00	asthma society member	Asthma
14B4.00	h/o: asthma	Asthma
663N.00	asthma disturbing sleep	Asthma
663N000	asthma causing night waking	Asthma
663N100	asthma disturbs sleep weekly	Asthma
663N200	asthma disturbs sleep frequently	Asthma
663O.00	asthma not disturbing sleep	Asthma
663O000	asthma never disturbs sleep	Asthma
663P.00	asthma limiting activities	Asthma
663Q.00	asthma not limiting activities	Asthma
663U.00	asthma management plan given	Asthma
663V.00	asthma severity	Asthma
663W.00	asthma prophylactic medication used	Asthma
663d.00	emergency asthma admission since last appointment	Asthma
663e.00	asthma restricts exercise	Asthma
663e000	asthma sometimes restricts exercise	Asthma
663e100	asthma severely restricts exercise	Asthma
663f.00	asthma never restricts exercise	Asthma
8793.00	asthma control step 0	Asthma
8794.00	asthma control step 1	Asthma
8795.00	asthma control step 2	Asthma
8796.00	asthma control step 3	Asthma
8797.00	asthma control step 4	Asthma
8798.00	asthma control step 5	Asthma
8CE2.00	asthma leaflet given	Asthma
8H2P.00	emergency admission, asthma	Asthma
9N1d.00	seen in asthma clinic	Asthma
9OJ1.00	attends asthma monitoring	Asthma
9OJ2.00	refuses asthma monitoring	Asthma
9OJ3.00	asthma monitor offer default	Asthma
9OJ9.00	asthma monitoring deleted	Asthma
9NI8.00	asthma outreach clinic	Asthma
H312000	chronic asthmatic bronchitis	Asthma
H33..11	bronchial asthma	Asthma
H33..00	asthma	Asthma
H330z00	extrinsic asthma nos	Asthma
H331z00	intrinsic asthma nos	Asthma
H332.00	mixed asthma	Asthma
H33z.00	asthma unspecified	Asthma
1786.00	asthma trigger - animals	Asthma
H334.00	brittle asthma	Asthma
H330.12	childhood asthma	Asthma
H331.11	late onset asthma	Asthma
H33z200	late-onset asthma	Asthma
H330111	extrinsic asthma with asthma attack	Asthma
H33zz12	allergic asthma nec	Asthma
H330011	hay fever with asthma	Asthma
H330.14	pollen asthma	Asthma
H331111	intrinsic asthma with asthma attack	Asthma
H331.00	intrinsic asthma	Asthma
H33z000	status asthmaticus nos	Asthma
H33z100	asthma attack	Asthma
H33zz00	asthma nos	Asthma
9OJA.11	asthma monitored	Asthma
9OJA.00	asthma monitoring check done	Asthma
H33z111	asthma attack nos	Asthma
663..11	asthma monitoring	Asthma
H333.00	acute exacerbation of asthma	Asthma
663j.00	asthma - currently active	Asthma
663h.00	asthma - currently dormant	Asthma
9OJ4.00	asthma monitor 1st letter	Asthma
9OJ5.00	asthma monitor 2nd letter	Asthma
9OJ6.00	asthma monitor 3rd letter	Asthma
9OJ8.00	asthma monitor phone invite	Asthma
9OJ7.00	asthma monitor verbal invite	Asthma
1788.00	asthma trigger - cold air	Asthma
1785.00	asthma trigger - damp	Asthma
1784.00	asthma trigger - emotion	Asthma
1789.00	asthma trigger - respiratory infection	Asthma
1787.00	asthma trigger - seasonal	Asthma
173A.00	exercise induced asthma	Asthma
H33zz11	exercise induced asthma	Asthma
H330.00	extrinsic (atopic) asthma	Asthma
H47y000	detergent asthma	Asthma
8791.00	further asthma - drug prevent.	Asthma
H330.13	hay fever with asthma	Asthma
1780.00	aspirin induced asthma	Asthma
H35y700	wood asthma	Asthma
173c.00	occupational asthma	Asthma
173d.00	work aggravated asthma	Asthma
H331100	intrinsic asthma with status asthmaticus	Asthma
66Yp.00	asthma review using roy colleg of physicians three questions	Asthma
8H2P.00	\emergency admission, asthma\""	Asthma
D000.11	normocytic anaemia due to chronic blood loss	Blood loss anaemia
D211.11	normocytic anaemia following acute bleed	Blood loss anaemia
D000.12	iron deficiency anaemia due to blood loss	Blood loss anaemia
D000.00	iron deficiency anaemia due to chronic blood loss	Blood loss anaemia
B226.00	mesothelioma	Cancer
B471100	teratoma of descended testis	Cancer
B47z.12	teratoma of testis	Cancer
B470300	teratoma of undescended testis	Cancer
4M23.00	lymphoma stage iv	Cancer
B933.11	cystosarcoma phyllodes	Cancer
B50..00	malignant neoplasm of eye	Cancer
B540000	malignant neoplasm of adrenal cortex	Cancer
B540100	malignant neoplasm of adrenal medulla	Cancer
B43..00	malignant neoplasm of body of uterus	Cancer
B453.00	malignant neoplasm of clitoris	Cancer
B34..00	malignant neoplasm of female breast	Cancer
B600.00	reticulosarcoma	Cancer
B576000	secondary malignant neoplasm of retroperitoneum	Cancer
B106.00	malignant neoplasm, overlapping lesion of oesophagus	Cancer
BB2C.00	[m]squamous cell carcinoma, keratinising type nos	Cancer
BB5R600	[m]mucocarcinoid tumour, malignant	Cancer
ZV10016	[v]personal history of malignant neoplasm of oesophagus	Cancer
ZV10611	[v]personal history of lymphoid leukaemia	Cancer
ZV10613	[v]personal history of myeloid leukaemia	Cancer
ZV10612	[v]personal history of monocytic leukaemia	Cancer
ZV10713	[v]personal history of other haematopoietic neoplasm	Cancer
BBe9.00	[m]triton tumour, malignant	Cancer
B134.00	malignant neoplasm of caecum	Cancer
B10z.11	oesophageal cancer	Cancer
B10..00	malignant neoplasm of oesophagus	Cancer
BBTK.00	[m]epithelioid haemangioendothelioma, malignant	Cancer
BBEV.00	[m]blue naevus, malignant	Cancer
BBr2700	[m]adult t-cell leukaemia/lymphoma	Cancer
B801200	carcinoma in situ of lower 1/3 oesophagus	Cancer
B801100	carcinoma in situ of middle 1/3 oesophagus	Cancer
B801000	carcinoma in situ of upper 1/3 oesophagus	Cancer
B084.00	malignant neoplasm, overlapping lesion of hypopharynx	Cancer
B508.00	malignant neoplasm, overlapping lesion of eye and adnexa	Cancer
B074.00	malignant neoplasm, overlapping lesion of nasopharynx	Cancer
B214.00	malignant neoplasm, overlapping lesion of larynx	Cancer
B017.00	malignant overlapping lesion of tongue	Cancer
B042.00	malignant neoplasm, overlapping lesion of floor of mouth	Cancer
B117.00	malignant neoplasm, overlapping lesion of stomach	Cancer
B124.00	malignant neoplasm, overlapping lesion of small intestine	Cancer
B163.00	malignant neoplasm, overlapping lesion of biliary tract	Cancer
B175.00	malignant neoplasm, overlapping lesion of pancreas	Cancer
B487.00	malignant neoplasm, overlapping lesion of penis	Cancer
B627600	diffuse non-hodgkin's immunoblastic (diffuse) lymphoma	Cancer
BB5S200	[m]bronchiolo-alveolar adenocarcinoma	Cancer
B614.00	hodgkin's disease, nodular sclerosis	Cancer
BBv2.00	[m]angiocentrict-cell lymphoma	Cancer
BBm3.00	[m]letterer - siwe disease	Cancer
BBm4.00	[m]true histiocytic lymphoma	Cancer
BBj..00	[m]hodgkin's disease	Cancer
F122.00	malignant neuroleptic syndrome	Cancer
BB5D800	[m]hepatocellular carcinoma, fibrolamellar	Cancer
BBK0700	[m]myxoid leiomyosarcoma	Cancer
BBEG000	[m]acral lentiginous melanoma, malignant	Cancer
BBLG.00	[m]carcinoma in pleomorphic adenoma	Cancer
BB5f111	[m]follicular carcinoma	Cancer
BBgC.11	[m]lymphocytic lymphoma nos	Cancer
BBgC.12	[m]lymphocytic lymphosarcoma nos	Cancer
BBgG.12	[m]lymphoblastic lymphoma nos	Cancer
BBgJ.11	[m]germinoblastic sarcoma nos	Cancer
BBg7.00	[m]malignant lymphoma, lymphoplasmacytoid type	Cancer
BBQ7200	[m]teratoma, malignant, nos	Cancer
BB1N.00	[m]small cell-large cell carcinoma	Cancer
BBV1.00	[m]osteosarcoma nos	Cancer
BB5D500	[m]hepatocellular carcinoma nos	Cancer
BBmD.00	[m] cutaneous lymphoma	Cancer
BBH1.00	[m]myxosarcoma	Cancer
BBLE.00	[m]adenosarcoma	Cancer
ZV10013	[v]personal history of malignant neoplasm of intestine	Cancer
ZV10018	[v]personal history of malignant neoplasm of stomach	Cancer
ZV10017	[v]personal history of malignant neoplasm of rectum	Cancer
ZV10011	[v]personal history of malignant neoplasm of anus	Cancer
ZV10019	[v]personal history of malignant neoplasm of tongue	Cancer
ZV10014	[v]personal history of malignant neoplasm of large intestine	Cancer
ZV10015	[v]personal history of malignant neoplasm of liver	Cancer
ZV10111	[v]personal history of malignant neoplasm of bronchus	Cancer
ZV10112	[v]personal history of malignant neoplasm of lung	Cancer
ZV10113	[v]personal history of malignant neoplasm of trachea	Cancer
ZV10213	[v]personal history of malignant neoplasm of middle ear	Cancer
ZV10211	[v]personal history of malignant neoplasm - accessory sinus	Cancer
ZV10212	[v]personal history of malignant neoplasm of larynx	Cancer
ZV10214	[v]personal history of malignant neoplasm of nose	Cancer
ZV10416	[v]personal history of malignant neoplasm of testis	Cancer
ZV10417	[v]personal history of malignant neoplasm of uterine body	Cancer
ZV10415	[v]personal history of malignant neoplasm of prostate	Cancer
ZV10414	[v]personal history of malignant neoplasm of ovary	Cancer
ZV10411	[v]personal history of malignant neoplasm of cervix uteri	Cancer
ZV10511	[v]personal history of malignant neoplasm of bladder	Cancer
ZV10513	[v]personal history of malignant neoplasm of kidney	Cancer
ZV10711	[v]personal history of hodgkin's disease	Cancer
ZV10712	[v]personal history of lymphosarcoma	Cancer
ZV10714	[v]personal history of reticulosarcoma	Cancer
ZV10y14	[v]personal history of malignant neoplasm of skin	Cancer
ZV10y11	[v]personal history of malignant neoplasm of bone	Cancer
ZV10y12	[v]personal history of malignant neoplasm of brain	Cancer
ZV10y15	[v]personal history of malignant neoplasm of thyroid	Cancer
ZV10y13	[v]personal history of malignant neoplasm of eye	Cancer
BB5y000	[m]basal cell adenocarcinoma	Cancer
BB91100	[m]infiltrating duct and lobular carcinoma	Cancer
BBrA312	[m]granulocytic sarcoma	Cancer
B41..00	malignant neoplasm of cervix uteri	Cancer
B000.00	malignant neoplasm of upper lip, vermilion border	Cancer
B001100	malignant neoplasm of lower lip, lipstick area	Cancer
B010.11	malignant neoplasm of posterior third of tongue	Cancer
B02..00	malignant neoplasm of major salivary glands	Cancer
B021.00	malignant neoplasm of submandibular gland	Cancer
B055100	malignant neoplasm of roof of mouth	Cancer
B060100	malignant neoplasm of palatine tonsil	Cancer
B060000	malignant neoplasm of faucial tonsil	Cancer
B070.00	malignant neoplasm of roof of nasopharynx	Cancer
B180.00	malignant neoplasm of retroperitoneum	Cancer
B200.00	malignant neoplasm of nasal cavities	Cancer
B203.00	malignant neoplasm of ethmoid sinus	Cancer
B310000	malignant neoplasm of soft tissue of head	Cancer
B310100	malignant neoplasm of soft tissue of face	Cancer
B310200	malignant neoplasm of soft tissue of neck	Cancer
B440.11	cancer of ovary	Cancer
B480.00	malignant neoplasm of prepuce (foreskin)	Cancer
BBj7.00	[m]hodgkin's disease, nodular sclerosis, cellular phase	Cancer
BBE1000	[m]malignant melanoma, regressing	Cancer
BBk7.00	[m]malignant lymphoma, centroblastic type, follicular	Cancer
BBj2.00	[m]hodgkin's disease, mixed cellularity	Cancer
BBEG.00	[m]malignant melanoma in hutchinson's melanotic freckle	Cancer
BBR2.00	[m]choriocarcinoma	Cancer
BBgR.00	[m]malignant lymphoma, large cell, diffuse nos	Cancer
BB5L300	[m]adenocarcinoma in multiple adenomatous polyps	Cancer
BB51000	[m]adenocarcinoma in situ in villous adenoma	Cancer
BBl1.00	[m]sezary's disease	Cancer
BBTA.00	[m]kaposi's sarcoma	Cancer
BBgP.00	[m]malignant lymphoma, mixed small and large cell, diffuse	Cancer
BBp2.00	[m]malignant mastocytosis	Cancer
BB5RA00	[m]merkel cell carcinoma	Cancer
BB51100	[m]adenocarcinoma in situ in tubulovillous adenoma	Cancer
BBE1100	[m]desmoplastic melanoma, malignant	Cancer
BB5D700	[m]combined hepatocellular carcinoma and cholangiocarcinoma	Cancer
BBG1.00	[m]fibrosarcoma nos	Cancer
BB9K000	[m]paget's disease and intraductal carcinoma of breast	Cancer
BB69100	[m]sebaceous adenocarcinoma	Cancer
BB5R900	[m]neuroendocrine carcinoma	Cancer
BB52000	[m]adenocarcinoma in tubulovillous adenoma	Cancer
BB29.00	[m]squamous cell carcinoma in situ nos	Cancer
BB1M.00	[m]small cell carcinoma, intermediate cell	Cancer
BB5L200	[m]adenocarcinoma in situ in adenomatous polyp	Cancer
BBGP.00	[m]pigmented dermatofibrosarcoma protuberans	Cancer
BBN1.00	[m]synovial sarcoma nos	Cancer
BB91000	[m]intraductal papillary adenocarcinoma with invasion	Cancer
BBgL.00	[m]malignant lymphoma, small lymphocytic nos	Cancer
BBJH.00	[m]dedifferentiated liposarcoma	Cancer
BB14.00	[m]carcinomatosis	Cancer
BBj1100	[m]hodgkin,s disease, lymphocytic predominance, nodular	Cancer
BBj9.00	[m]hodgkin's granuloma	Cancer
F373.00	polyneuropathy in malignant disease	Cancer
BBEX.00	[m]melanoma in situ	Cancer
BBg8.00	[m]malignant lymphoma, immunoblastic type	Cancer
BBLH.00	[m]rhabdoid sarcoma	Cancer
BB01.00	[m]neoplasm, uncertain whether benign or malignant	Cancer
BBF4.00	[m]giant cell sarcoma (except of bone)	Cancer
BBEN.11	[m]juvenila melanoma	Cancer
BBf2.00	[m]alveolar soft part sarcoma	Cancer
B823000	carcinoma in situ of skin of forehead skin	Cancer
B323000	malignant melanoma of external surface of cheek	Cancer
B323200	malignant melanoma of eyebrow	Cancer
B323400	malignant melanoma of external surface of nose	Cancer
B585.00	secondary malignant neoplasm of bone and bone marrow	Cancer
B576100	secondary malignant neoplasm of peritoneum	Cancer
BBB7.00	[m]epithelial-myoepithelial carcinoma	Cancer
B62F100	mantle cell lymphoma	Cancer
4M21.00	lymphoma stage ii	Cancer
B674.00	acute panmyelosis	Cancer
H51y700	malignant pleural effusion	Cancer
4M70.00	clark melanoma level 1	Cancer
B630100	solitary myeloma	Cancer
A220.11	malignant pustule	Cancer
1925NB	neuroblastoma	Cancer
B622.00	sezary's disease	Cancer
B622500	sezary's disease of lymph nodes of inguinal region and leg	Cancer
B622700	sezary's disease of spleen	Cancer
44a4.00	squamous cell carcinoma antigen level	Cancer
1O0..00	cancer confirmed	Cancer
8CP0.00	cancer care plan discussed with patient	Cancer
B575z00	secondary malig neop of large intestine or rectum nos	Cancer
B57..00	secondary malig neop of respiratory and digestive systems	Cancer
B57z.00	secondary malig neop of respiratory or digestive system nos	Cancer
B576.00	secondary malig neop of retroperitoneum and peritoneum	Cancer
B576z00	secondary malig neop of retroperitoneum or peritoneum nos	Cancer
B574z00	secondary malig neop of small intestine or duodenum nos	Cancer
B575.00	secondary malignant neoplasm of large intestine and rectum	Cancer
B153.00	secondary malignant neoplasm of liver	Cancer
B58yz00	secondary malignant neoplasm of other specified site nos	Cancer
B58..00	secondary malignant neoplasm of other specified sites	Cancer
B574.00	secondary malignant neoplasm of small intestine and duodenum	Cancer
B560z00	secondary unspec malig neop lymph nodes head/face/neck nos	Cancer
B8yy100	carcinoma in situ of adrenal gland	Cancer
B808600	carcinoma in situ of ampulla of vater	Cancer
B805.00	carcinoma in situ of anal canal	Cancer
B803500	carcinoma in situ of appendix	Cancer
B803600	carcinoma in situ of ascending colon	Cancer
B837.00	carcinoma in situ of bladder	Cancer
B802200	carcinoma in situ of body of stomach	Cancer
B832.11	carcinoma in situ of body of uterus	Cancer
B802000	carcinoma in situ of cardia of stomach	Cancer
B831.00	carcinoma in situ of cervix uteri	Cancer
B803.00	carcinoma in situ of colon	Cancer
B808500	carcinoma in situ of common bile duct	Cancer
B808400	carcinoma in situ of cystic duct	Cancer
B803200	carcinoma in situ of descending colon	Cancer
B807000	carcinoma in situ of duodenum	Cancer
B831000	carcinoma in situ of endocervix	Cancer
B832000	carcinoma in situ of endometrium	Cancer
B810200	carcinoma in situ of epiglottis	Cancer
B81y700	carcinoma in situ of ethmoidal sinus	Cancer
B81y400	carcinoma in situ of eustachian tube	Cancer
B831100	carcinoma in situ of exocervix	Cancer
B8y0.00	carcinoma in situ of eye	Cancer
B833100	carcinoma in situ of fallopian tube	Cancer
B800400	carcinoma in situ of floor of mouth	Cancer
B802100	carcinoma in situ of fundus of stomach	Cancer
B810811	carcinoma in situ of glottis	Cancer
B803000	carcinoma in situ of hepatic flexure of colon	Cancer
B800900	carcinoma in situ of hypopharynx	Cancer
B807200	carcinoma in situ of ileum	Cancer
B808100	carcinoma in situ of intrahepatic bile ducts	Cancer
B807100	carcinoma in situ of jejunum	Cancer
B810.00	carcinoma in situ of larynx	Cancer
B800000	carcinoma in situ of lip	Cancer
B808000	carcinoma in situ of liver	Cancer
B812100	carcinoma in situ of main bronchus	Cancer
B81y500	carcinoma in situ of mastoid air cells	Cancer
B81y600	carcinoma in situ of maxillary sinus	Cancer
B807300	carcinoma in situ of meckel's diverticulum	Cancer
B81y100	carcinoma in situ of nasal cavity	Cancer
B800700	carcinoma in situ of nasopharynx	Cancer
B800800	carcinoma in situ of oropharynx	Cancer
B833000	carcinoma in situ of ovary	Cancer
B800600	carcinoma in situ of palate	Cancer
B80z000	carcinoma in situ of pancreas	Cancer
B8yy200	carcinoma in situ of parathyroid gland	Cancer
B835.00	carcinoma in situ of penis	Cancer
B825800	carcinoma in situ of perianal skin	Cancer
B800.12	carcinoma in situ of pharynx	Cancer
B8yy300	carcinoma in situ of pituitary gland	Cancer
B81y000	carcinoma in situ of pleura	Cancer
B834.00	carcinoma in situ of prostate	Cancer
B802300	carcinoma in situ of pyloric antrum	Cancer
B804000	carcinoma in situ of rectosigmoid junction	Cancer
B804100	carcinoma in situ of rectum	Cancer
B836300	carcinoma in situ of scrotum	Cancer
B803300	carcinoma in situ of sigmoid colon	Cancer
B825200	carcinoma in situ of skin of axilla	Cancer
B825300	carcinoma in situ of skin of back	Cancer
B825000	carcinoma in situ of skin of breast	Cancer
B825700	carcinoma in situ of skin of buttock	Cancer
B823300	carcinoma in situ of skin of cheek	Cancer
B823100	carcinoma in situ of skin of eyebrow	Cancer
B827400	carcinoma in situ of skin of foot	Cancer
B825500	carcinoma in situ of skin of groin	Cancer
B826300	carcinoma in situ of skin of hand	Cancer
B827000	carcinoma in situ of skin of hip	Cancer
B827200	carcinoma in situ of skin of knee	Cancer
B820.00	carcinoma in situ of skin of lip	Cancer
B824100	carcinoma in situ of skin of neck	Cancer
B823400	carcinoma in situ of skin of nose	Cancer
B825600	carcinoma in situ of skin of perineum	Cancer
B826000	carcinoma in situ of skin of shoulder	Cancer
B827100	carcinoma in situ of skin of thigh	Cancer
B82..00	carcinoma in situ of skin	Cancer
B81y900	carcinoma in situ of sphenoidal sinus	Cancer
B80z100	carcinoma in situ of spleen	Cancer
B802.00	carcinoma in situ of stomach	Cancer
B836000	carcinoma in situ of testis	Cancer
B8yy000	carcinoma in situ of thyroid gland	Cancer
B800100	carcinoma in situ of tongue	Cancer
B811.00	carcinoma in situ of trachea	Cancer
B803100	carcinoma in situ of transverse colon	Cancer
B833200	carcinoma in situ of vagina	Cancer
B833300	carcinoma in situ of vulva	Cancer
B625300	letterer-siwe disease of intra-abdominal lymph nodes	Cancer
B625600	letterer-siwe disease of intrapelvic lymph nodes	Cancer
B625200	letterer-siwe disease of intrathoracic lymph nodes	Cancer
B625800	letterer-siwe disease of lymph nodes of multiple sites	Cancer
B625700	letterer-siwe disease of spleen	Cancer
B623300	malignant histiocytosis of intra-abdominal lymph nodes	Cancer
B623600	malignant histiocytosis of intrapelvic lymph nodes	Cancer
B623200	malignant histiocytosis of intrathoracic lymph nodes	Cancer
B623800	malignant histiocytosis of lymph nodes of multiple sites	Cancer
B623700	malignant histiocytosis of spleen	Cancer
B325400	malignant melanoma of perianal skin	Cancer
B615700	hodgkin's disease, mixed cellularity of spleen	Cancer
B614700	hodgkin's disease, nodular sclerosis of spleen	Cancer
B611600	hodgkin's granuloma of intrapelvic lymph nodes	Cancer
B611200	hodgkin's granuloma of intrathoracic lymph nodes	Cancer
B611700	hodgkin's granuloma of spleen	Cancer
B610700	hodgkin's paragranuloma of spleen	Cancer
B612300	hodgkin's sarcoma of intra-abdominal lymph nodes	Cancer
B612600	hodgkin's sarcoma of intrapelvic lymph nodes	Cancer
B612200	hodgkin's sarcoma of intrathoracic lymph nodes	Cancer
B612700	hodgkin's sarcoma of spleen	Cancer
B32..00	malignant melanoma of skin	Cancer
B304100	malignant neoplasm of acromion	Cancer
B540.00	malignant neoplasm of adrenal gland	Cancer
B142.00	malignant neoplasm of anal canal	Cancer
B242.00	malignant neoplasm of anterior mediastinum	Cancer
B545100	malignant neoplasm of aortic body	Cancer
B340100	malignant neoplasm of areola of female breast	Cancer
B350100	malignant neoplasm of areola of male breast	Cancer
B442.00	malignant neoplasm of broad ligament	Cancer
B544.00	malignant neoplasm of carotid body	Cancer
B516.00	malignant neoplasm of cerebellum	Cancer
B303200	malignant neoplasm of clavicle	Cancer
B545200	malignant neoplasm of coccygeal body	Cancer
B308600	malignant neoplasm of cuboid	Cancer
B161000	malignant neoplasm of cystic duct	Cancer
B313100	malignant neoplasm of diaphragm	Cancer
B011.00	malignant neoplasm of dorsal surface of tongue	Cancer
B410.00	malignant neoplasm of endocervix	Cancer
B241100	malignant neoplasm of epicardium	Cancer
B300000	malignant neoplasm of ethmoid bone	Cancer
B411.00	malignant neoplasm of exocervix	Cancer
B307000	malignant neoplasm of femur	Cancer
B307100	malignant neoplasm of fibula	Cancer
B300100	malignant neoplasm of frontal bone	Cancer
B545000	malignant neoplasm of glomus jugulare	Cancer
B313200	malignant neoplasm of great vessels	Cancer
B221100	malignant neoplasm of hilus of lung	Cancer
B306000	malignant neoplasm of ilium	Cancer
B151.00	malignant neoplasm of intrahepatic bile ducts	Cancer
B306100	malignant neoplasm of ischium	Cancer
B066.00	malignant neoplasm of lateral wall of oropharynx	Cancer
B221.00	malignant neoplasm of main bronchus	Cancer
B35..00	malignant neoplasm of male breast	Cancer
B301.00	malignant neoplasm of mandible	Cancer
B300A00	malignant neoplasm of maxilla	Cancer
B300300	malignant neoplasm of nasal bone	Cancer
B340000	malignant neoplasm of nipple of female breast	Cancer
B350000	malignant neoplasm of nipple of male breast	Cancer
B300400	malignant neoplasm of occipital bone	Cancer
B520100	malignant neoplasm of optic nerve	Cancer
B443.00	malignant neoplasm of parametrium	Cancer
B300600	malignant neoplasm of parietal bone	Cancer
B18y400	malignant neoplasm of parietal peritoneum	Cancer
B230.00	malignant neoplasm of parietal pleura	Cancer
B308000	malignant neoplasm of patella	Cancer
B18y500	malignant neoplasm of pelvic peritoneum	Cancer
B180000	malignant neoplasm of periadrenal tissue	Cancer
B335900	malignant neoplasm of perianal skin	Cancer
B241300	malignant neoplasm of pericardium	Cancer
B42..00	malignant neoplasm of placenta	Cancer
B243.00	malignant neoplasm of posterior mediastinum	Cancer
B553100	malignant neoplasm of presacral region	Cancer
B306200	malignant neoplasm of pubis	Cancer
B304300	malignant neoplasm of radius	Cancer
B141.00	malignant neoplasm of rectum	Cancer
B303000	malignant neoplasm of rib	Cancer
B553200	malignant neoplasm of sacrococcygeal region	Cancer
B304000	malignant neoplasm of scapula	Cancer
B337500	malignant neoplasm of skin of ankle	Cancer
B335700	malignant neoplasm of skin of back	Cancer
B335200	malignant neoplasm of skin of breast	Cancer
B335800	malignant neoplasm of skin of buttock	Cancer
B333100	malignant neoplasm of skin of chin	Cancer
B333200	malignant neoplasm of skin of eyebrow	Cancer
B336400	malignant neoplasm of skin of finger	Cancer
B337700	malignant neoplasm of skin of foot	Cancer
B333300	malignant neoplasm of skin of forehead	Cancer
B335500	malignant neoplasm of skin of groin	Cancer
B336300	malignant neoplasm of skin of hand	Cancer
B337000	malignant neoplasm of skin of hip	Cancer
B337200	malignant neoplasm of skin of knee	Cancer
B330.00	malignant neoplasm of skin of lip	Cancer
B334100	malignant neoplasm of skin of neck	Cancer
B335600	malignant neoplasm of skin of perineum	Cancer
B336000	malignant neoplasm of skin of shoulder	Cancer
B337100	malignant neoplasm of skin of thigh	Cancer
B337800	malignant neoplasm of skin of toe	Cancer
B335400	malignant neoplasm of skin of umbilicus	Cancer
B300700	malignant neoplasm of sphenoid bone	Cancer
B303100	malignant neoplasm of sternum	Cancer
B308100	malignant neoplasm of talus	Cancer
B300800	malignant neoplasm of temporal bone	Cancer
B307200	malignant neoplasm of tibia	Cancer
B304400	malignant neoplasm of ulna	Cancer
B013.00	malignant neoplasm of ventral surface of tongue	Cancer
B231.00	malignant neoplasm of visceral pleura	Cancer
B300C00	malignant neoplasm of vomer	Cancer
B300900	malignant neoplasm of zygomatic bone	Cancer
B587.00	secondary malignant neoplasm of adrenal gland	Cancer
B581100	secondary malignant neoplasm of bladder	Cancer
B583000	secondary malignant neoplasm of brain	Cancer
B575000	secondary malignant neoplasm of colon	Cancer
B574000	secondary malignant neoplasm of duodenum	Cancer
B574200	secondary malignant neoplasm of ileum	Cancer
B574100	secondary malignant neoplasm of jejunum	Cancer
B580.00	secondary malignant neoplasm of kidney	Cancer
B577.00	secondary malignant neoplasm of liver	Cancer
B570.00	secondary malignant neoplasm of lung	Cancer
B571.00	secondary malignant neoplasm of mediastinum	Cancer
B586.00	secondary malignant neoplasm of ovary	Cancer
B58y700	secondary malignant neoplasm of penis	Cancer
B572.00	secondary malignant neoplasm of pleura	Cancer
B58y500	secondary malignant neoplasm of prostate	Cancer
B575100	secondary malignant neoplasm of rectum	Cancer
B582600	secondary malignant neoplasm of skin of breast	Cancer
B582100	secondary malignant neoplasm of skin of face	Cancer
B582200	secondary malignant neoplasm of skin of neck	Cancer
B582300	secondary malignant neoplasm of skin of trunk	Cancer
B582.00	secondary malignant neoplasm of skin	Cancer
B583100	secondary malignant neoplasm of spinal cord	Cancer
B58y600	secondary malignant neoplasm of testis	Cancer
B58y900	secondary malignant neoplasm of tongue	Cancer
B581000	secondary malignant neoplasm of ureter	Cancer
B581200	secondary malignant neoplasm of urethra	Cancer
B58y100	secondary malignant neoplasm of uterus	Cancer
B58y300	secondary malignant neoplasm of vagina	Cancer
B58y400	secondary malignant neoplasm of vulva	Cancer
B621300	mycosis fungoides of intra-abdominal lymph nodes	Cancer
B621600	mycosis fungoides of intrapelvic lymph nodes	Cancer
B621200	mycosis fungoides of intrathoracic lymph nodes	Cancer
B621400	mycosis fungoides of lymph nodes of axilla and upper limb	Cancer
B621700	mycosis fungoides of spleen	Cancer
B653.00	myeloid sarcoma	Cancer
B561300	secondary and unspec malig neop ant mediastinal lymph nodes	Cancer
B560800	secondary and unspec malig neop anterior cervical ln	Cancer
B563.00	secondary and unspec malig neop axilla and upper limb ln	Cancer
B563z00	secondary and unspec malig neop axilla and upper limb ln nos	Cancer
B563000	secondary and unspec malig neop axillary lymph nodes	Cancer
B561800	secondary and unspec malig neop bronchopulmonary lymph nodes	Cancer
B565200	secondary and unspec malig neop circumflex iliac ln	Cancer
B562000	secondary and unspec malig neop coeliac lymph nodes	Cancer
B562300	secondary and unspec malig neop common iliac lymph nodes	Cancer
B560900	secondary and unspec malig neop deep cervical ln	Cancer
B564100	secondary and unspec malig neop deep inguinal lymph nodes	Cancer
B560400	secondary and unspec malig neop deep parotid lymph nodes	Cancer
B561200	secondary and unspec malig neop diaphragmatic lymph nodes	Cancer
B562400	secondary and unspec malig neop external iliac lymph nodes	Cancer
B565100	secondary and unspec malig neop inferior epigastric ln	Cancer
B562200	secondary and unspec malig neop inferior mesenteric ln	Cancer
B561700	secondary and unspec malig neop inferior tracheobronchial ln	Cancer
B563200	secondary and unspec malig neop infraclavicular lymph nodes	Cancer
B564.00	secondary and unspec malig neop inguinal and lower limb ln	Cancer
B561100	secondary and unspec malig neop intercostal lymph nodes	Cancer
B565000	secondary and unspec malig neop internal iliac lymph nodes	Cancer
B620300	nodular lymphoma of intra-abdominal lymph nodes	Cancer
B620600	nodular lymphoma of intrapelvic lymph nodes	Cancer
B620200	nodular lymphoma of intrathoracic lymph nodes	Cancer
B561000	secondary and unspec malig neop internal mammary lymph nodes	Cancer
B620800	nodular lymphoma of lymph nodes of multiple sites	Cancer
B620700	nodular lymphoma of spleen	Cancer
B562z00	secondary and unspec malig neop intra-abdominal ln nos	Cancer
B562.00	secondary and unspec malig neop intra-abdominal lymph nodes	Cancer
B565z00	secondary and unspec malig neop intrapelvic ln nos	Cancer
B565.00	secondary and unspec malig neop intrapelvic lymph nodes	Cancer
B150.00	primary malignant neoplasm of liver	Cancer
B561z00	secondary and unspec malig neop intrathoracic ln nos	Cancer
B600300	reticulosarcoma of intra-abdominal lymph nodes	Cancer
B600600	reticulosarcoma of intrapelvic lymph nodes	Cancer
B600200	reticulosarcoma of intrathoracic lymph nodes	Cancer
B561.00	secondary and unspec malig neop intrathoracic lymph nodes	Cancer
B600800	reticulosarcoma of lymph nodes of multiple sites	Cancer
B600700	reticulosarcoma of spleen	Cancer
B560.00	secondary and unspec malig neop lymph nodes head/face/neck	Cancer
B56y.00	secondary and unspec malig neop lymph nodes multiple sites	Cancer
B56z.00	secondary and unspec malig neop lymph nodes nos	Cancer
B565400	secondary and unspec malig neop obturator lymph nodes	Cancer
B560600	secondary and unspec malig neop of facial lymph nodes	Cancer
B564z00	secondary and unspec malig neop of inguinal and leg ln nos	Cancer
B560000	secondary and unspec malig neop of superficial parotid ln	Cancer
B561500	secondary and unspec malig neop paratracheal lymph nodes	Cancer
B563300	secondary and unspec malig neop pectoral lymph nodes	Cancer
B564200	secondary and unspec malig neop popliteal lymph nodes	Cancer
B561400	secondary and unspec malig neop post mediastinal lymph nodes	Cancer
B561900	secondary and unspec malig neop pulmonary lymph nodes	Cancer
B565300	secondary and unspec malig neop sacral lymph nodes	Cancer
B560500	secondary and unspec malig neop submandibular lymph nodes	Cancer
B560700	secondary and unspec malig neop submental lymph nodes	Cancer
B561600	secondary and unspec malig neop superfic tracheobronchial ln	Cancer
B560200	secondary and unspec malig neop superficial cervical ln	Cancer
B564000	secondary and unspec malig neop superficial inguinal ln	Cancer
B562100	secondary and unspec malig neop superficial mesenteric ln	Cancer
B563100	secondary and unspec malig neop supratrochlear lymph nodes	Cancer
B560100	secondary and unspec malignant neoplasm mastoid lymph nodes	Cancer
B560300	secondary and unspec malignant neoplasm occipital lymph node	Cancer
B627A00	diffuse non-hodgkin's large cell lymphoma	Cancer
B620.11	reticulosarcoma - follicular or nodular	Cancer
B600500	reticulosarcoma of lymph nodes of inguinal region and leg	Cancer
4M3..00	breslow depth staging for melanoma	Cancer
B32y000	overlapping malignant melanoma of skin	Cancer
B828000	melanoma in situ of lip	Cancer
B828100	melanoma in situ of eyelid, including canthus	Cancer
B828700	melanoma in situ of scalp	Cancer
B828400	melanoma in situ of trunk	Cancer
B241400	mesothelioma of pericardium	Cancer
B33z000	kaposi's sarcoma of skin	Cancer
B05z000	kaposi's sarcoma of palate	Cancer
B6z0.00	kaposi's sarcoma of lymph nodes	Cancer
B142000	malignant neoplasm of cloacogenic zone	Cancer
B181.00	mesothelioma of peritoneum	Cancer
B471.00	malignant neoplasm of descended testis	Cancer
B830000	lobular carcinoma in situ of breast	Cancer
B830100	intraductal carcinoma in situ of breast	Cancer
1929GL	glioma	Cancer
BB3C.00	[m]superficial basal cell carcinoma	Cancer
BB3D.00	[m]basal cell carcinoma, nodular	Cancer
BB3E.00	[m]basal cell carcinoma, micronodular	Cancer
B4A..11	renal malignant neoplasm	Cancer
BB3F.00	[m]basal cell carcinoma, infiltrative	Cancer
BB3G.00	[m]pigmented basal cell carcinoma	Cancer
BBP3.11	[m]sarcomatoid mesothelioma	Cancer
B49..00	malignant neoplasm of urinary bladder	Cancer
B61..11	hodgkin lymphoma	Cancer
B618.00	nodular sclerosis classical hodgkin lymphoma	Cancer
B619.00	mixed cellularity classical hodgkin lymphoma	Cancer
B61C.00	other classical hodgkin lymphoma	Cancer
B61z.11	hodgkin lymphoma nos	Cancer
B628.00	follicular lymphoma	Cancer
B628000	follicular lymphoma grade 1	Cancer
B628100	follicular lymphoma grade 2	Cancer
B628200	follicular lymphoma grade 3	Cancer
B628600	cutaneous follicle centre lymphoma	Cancer
B628700	other types of follicular lymphoma	Cancer
B62A.00	sarcoma of dendritic cells	Cancer
B62E200	anaplastic large cell lymphoma, alk-negative	Cancer
B62E300	cutaneous t-cell lymphoma	Cancer
B62E700	subcutaneous panniculitic t-cell lymphoma	Cancer
B62E800	blastic nk-cell lymphoma	Cancer
B62Ew00	other mature t/nk-cell lymphoma	Cancer
B62F.00	nonfollicular lymphoma	Cancer
B62F000	small cell b-cell lymphoma	Cancer
B64y500	adult t-cell lymphoma/leukaemia (htlv-1-associated)	Cancer
B630400	solitary plasmacytoma	Cancer
BB1P.00	[m]non-small cell carcinoma	Cancer
4K2M.00	crv smr - hi grade dyskaryosis? invasive squamous carcinoma	Cancer
B627E00	diffuse large b-cell lymphoma	Cancer
B650.00	acute myeloid leukaemia	Cancer
B803400	carcinoma in situ of caecum	Cancer
B801.00	carcinoma in situ of oesophagus	Cancer
B641.00	chronic lymphoid leukaemia	Cancer
B651.00	chronic myeloid leukaemia	Cancer
B670.11	di guglielmo's disease	Cancer
B631.00	plasma cell leukaemia	Cancer
B64y100	prolymphocytic leukaemia	Cancer
B62E.00	t/nk-cell lymphoma	Cancer
B628300	follicular lymphoma grade 3a	Cancer
B628400	follicular lymphoma grade 3b	Cancer
B33..11	basal cell carcinoma	Cancer
BBGM.00	[m]dermatofibrosarcoma nos	Cancer
BBK3100	[m]rhabdomyosarcoma nos	Cancer
BBgM.00	[m]malignant lymphoma, small cleaved cell, diffuse	Cancer
BBj6.00	[m]hodgkin's disease, nodular sclerosis nos	Cancer
BBm1.00	[m]malignant histiocytosis	Cancer
BBm1.11	[m]malignant reticulosis	Cancer
B585000	pathological fracture due to metastatic bone disease	Cancer
B30z000	osteosarcoma	Cancer
B617.00	nodular lymphocyte predominant hodgkin lymphoma	Cancer
B62E100	anaplastic large cell lymphoma, alk-positive	Cancer
B62F200	lymphoblastic (diffuse) lymphoma	Cancer
C333011	waldenstrom macroglobulinaemia	Cancer
B62F.11	non-follicular lymphoma	Cancer
4D56.00	pleural fluid: malignant cells	Cancer
B630200	plasmacytoma nos	Cancer
B182.00	overlapping malign lesion of retroperitoneum and peritoneum	Cancer
B151100	malignant neoplasm of interlobular biliary canals	Cancer
B300B00	malignant neoplasm of turbinate	Cancer
B062200	malignant neoplasm of palatoglossal arch	Cancer
1425000	h/o malignant melanoma	Cancer
B660.00	acute monocytic leukaemia	Cancer
B62E900	angioimmunoblastic t-cell lymphoma	Cancer
B306500	malignant sacral teratoma	Cancer
4F32.00	ascitic fluid: malignant cells	Cancer
B151200	malignant neoplasm of intrahepatic biliary passages	Cancer
B6y0.00	myeloproliferative disorder	Cancer
B62x200	peripheral t-cell lymphoma	Cancer
B62D.00	histiocytic sarcoma	Cancer
B8...00	carcinoma in situ	Cancer
B616.00	hodgkin's disease, lymphocytic depletion	Cancer
B602.00	burkitt's lymphoma	Cancer
B621.00	mycosis fungoides	Cancer
B612.00	hodgkin's sarcoma	Cancer
B615.00	hodgkin's disease, mixed cellularity	Cancer
B61..00	hodgkin's disease	Cancer
B611.00	hodgkin's granuloma	Cancer
B51..00	malignant neoplasm of brain	Cancer
4M74.00	clark melanoma level 5	Cancer
7G03J00	excision of melanoma	Cancer
7H62z00	excision or biopsy of lymph node nos	Cancer
B627.11	non-hodgkin lymphoma	Cancer
A789600	hiv disease resulting in burkitt's lymphoma	Cancer
A789800	hiv disease resulting in multiple malignant neoplasms	Cancer
B61B.00	lymphocyte-rich classical hodgkin lymphoma	Cancer
B627G00	mediastinal (thymic) large b-cell lymphoma	Cancer
B62E500	hepatosplenic t-cell lymphoma	Cancer
B000100	malignant neoplasm of upper lip, lipstick area	Cancer
B000z00	malignant neoplasm of upper lip, vermilion border nos	Cancer
B001000	malignant neoplasm of lower lip, external	Cancer
B001z00	malignant neoplasm of lower lip, vermilion border nos	Cancer
B002300	malignant neoplasm of upper lip, oral aspect	Cancer
B002.00	malignant neoplasm of upper lip, inner aspect	Cancer
B002200	malignant neoplasm of upper lip, mucosa	Cancer
B002100	malignant neoplasm of upper lip, frenulum	Cancer
B002z00	malignant neoplasm of upper lip, inner aspect nos	Cancer
B003000	malignant neoplasm of lower lip, buccal aspect	Cancer
B003100	malignant neoplasm of lower lip, frenulum	Cancer
B003z00	malignant neoplasm of lower lip, inner aspect nos	Cancer
B004.00	malignant neoplasm of lip unspecified, inner aspect	Cancer
B004100	malignant neoplasm of lip unspecified, frenulum	Cancer
B004200	malignant neoplasm of lip unspecified, mucosa	Cancer
B004300	malignant neoplasm of lip, oral aspect	Cancer
B004z00	malignant neoplasm of lip, inner aspect nos	Cancer
B006.00	malignant neoplasm of overlapping lesion of lip	Cancer
B00y.00	malignant neoplasm of other sites of lip	Cancer
B00z.00	malignant neoplasm of vermilion border of lip unspecified	Cancer
B00z000	malignant neoplasm of lip, unspecified, external	Cancer
B00z100	malignant neoplasm of lip, unspecified, lipstick area	Cancer
B00zz00	malignant neoplasm of lip, vermilion border nos	Cancer
B010000	malignant neoplasm of base of tongue dorsal surface	Cancer
B010z00	malignant neoplasm of fixed part of tongue nos	Cancer
B011000	malignant neoplasm of anterior 2/3 of tongue dorsal surface	Cancer
B011100	malignant neoplasm of midline of tongue	Cancer
B011z00	malignant neoplasm of dorsum of tongue nos	Cancer
B012.00	malignant neoplasm of tongue, tip and lateral border	Cancer
B013000	malignant neoplasm of anterior 2/3 of tongue ventral surface	Cancer
B013100	malignant neoplasm of frenulum linguae	Cancer
B013z00	malignant neoplasm of ventral tongue surface nos	Cancer
B014.00	malignant neoplasm of anterior 2/3 of tongue unspecified	Cancer
B015.00	malignant neoplasm of tongue, junctional zone	Cancer
B01y.00	malignant neoplasm of other sites of tongue	Cancer
B01z.00	malignant neoplasm of tongue nos	Cancer
B02y.00	malignant neoplasm of other major salivary glands	Cancer
B02z.00	malignant neoplasm of major salivary gland nos	Cancer
B03y.00	malignant neoplasm of other sites of gum	Cancer
B03z.00	malignant neoplasm of gum nos	Cancer
B040.00	malignant neoplasm of anterior portion of floor of mouth	Cancer
B041.00	malignant neoplasm of lateral portion of floor of mouth	Cancer
B04y.00	malignant neoplasm of other sites of floor of mouth	Cancer
B04z.00	malignant neoplasm of floor of mouth nos	Cancer
B05..00	malignant neoplasm of other and unspecified parts of mouth	Cancer
B051.00	malignant neoplasm of vestibule of mouth	Cancer
B051000	malignant neoplasm of upper buccal sulcus	Cancer
B051100	malignant neoplasm of lower buccal sulcus	Cancer
B051200	malignant neoplasm of upper labial sulcus	Cancer
B051300	malignant neoplasm of lower labial sulcus	Cancer
B051z00	malignant neoplasm of vestibule of mouth nos	Cancer
B055.00	malignant neoplasm of palate unspecified	Cancer
B055000	malignant neoplasm of junction of hard and soft palate	Cancer
B055z00	malignant neoplasm of palate nos	Cancer
B057.00	overlapping lesion of other and unspecified parts of mouth	Cancer
B05y.00	malignant neoplasm of other specified mouth parts	Cancer
B05z.00	malignant neoplasm of mouth nos	Cancer
B060z00	malignant neoplasm tonsil nos	Cancer
B062000	malignant neoplasm of faucial pillar	Cancer
B062.00	malignant neoplasm of tonsillar pillar	Cancer
B062z00	malignant neoplasm of tonsillar fossa nos	Cancer
B064.00	malignant neoplasm of anterior epiglottis	Cancer
B064000	malignant neoplasm of epiglottis, free border	Cancer
B064100	malignant neoplasm of glossoepiglottic fold	Cancer
B064z00	malignant neoplasm of anterior epiglottis nos	Cancer
B065.00	malignant neoplasm of junctional region of epiglottis	Cancer
B067.00	malignant neoplasm of posterior wall of oropharynx	Cancer
B06y.00	malignant neoplasm of oropharynx, other specified sites	Cancer
B06yz00	malignant neoplasm of other specified site of oropharynx nos	Cancer
B06z.00	malignant neoplasm of oropharynx nos	Cancer
B07..00	malignant neoplasm of nasopharynx	Cancer
B071.00	malignant neoplasm of posterior wall of nasopharynx	Cancer
B071100	malignant neoplasm of pharyngeal tonsil	Cancer
B071000	malignant neoplasm of adenoid	Cancer
B071z00	malignant neoplasm of posterior wall of nasopharynx nos	Cancer
B072000	malignant neoplasm of pharyngeal recess	Cancer
B072100	malignant neoplasm of opening of auditory tube	Cancer
B072z00	malignant neoplasm of lateral wall of nasopharynx nos	Cancer
B073.00	malignant neoplasm of anterior wall of nasopharynx	Cancer
B073000	malignant neoplasm of floor of nasopharynx	Cancer
B073100	malignant neoplasm of nasopharyngeal soft palate surface	Cancer
B073z00	malignant neoplasm of anterior wall of nasopharynx nos	Cancer
B07y.00	malignant neoplasm of other specified site of nasopharynx	Cancer
B07z.00	malignant neoplasm of nasopharynx nos	Cancer
B083.00	malignant neoplasm of posterior pharynx	Cancer
B08y.00	malignant neoplasm of other specified hypopharyngeal site	Cancer
B08z.00	malignant neoplasm of hypopharynx nos	Cancer
B0z0.00	malignant neoplasm of pharynx unspecified	Cancer
B0z1.00	malignant neoplasm of waldeyer's ring	Cancer
B0zz.00	malignant neoplasm of lip, oral cavity and pharynx nos	Cancer
B100.00	malignant neoplasm of cervical oesophagus	Cancer
B101.00	malignant neoplasm of thoracic oesophagus	Cancer
B102.00	malignant neoplasm of abdominal oesophagus	Cancer
B103.00	malignant neoplasm of upper third of oesophagus	Cancer
B104.00	malignant neoplasm of middle third of oesophagus	Cancer
B105.00	malignant neoplasm of lower third of oesophagus	Cancer
B10y.00	malignant neoplasm of other specified part of oesophagus	Cancer
B110.00	malignant neoplasm of cardia of stomach	Cancer
B110000	malignant neoplasm of cardiac orifice of stomach	Cancer
B110111	malignant neoplasm of gastro-oesophageal junction	Cancer
B110100	malignant neoplasm of cardio-oesophageal junction of stomach	Cancer
B110z00	malignant neoplasm of cardia of stomach nos	Cancer
B111.00	malignant neoplasm of pylorus of stomach	Cancer
B111100	malignant neoplasm of pyloric canal of stomach	Cancer
B111z00	malignant neoplasm of pylorus of stomach nos	Cancer
B112.00	malignant neoplasm of pyloric antrum of stomach	Cancer
B113.00	malignant neoplasm of fundus of stomach	Cancer
B114.00	malignant neoplasm of body of stomach	Cancer
B115.00	malignant neoplasm of lesser curve of stomach unspecified	Cancer
B116.00	malignant neoplasm of greater curve of stomach unspecified	Cancer
B11y.00	malignant neoplasm of other specified site of stomach	Cancer
B11y000	malignant neoplasm of anterior wall of stomach nec	Cancer
B11y100	malignant neoplasm of posterior wall of stomach nec	Cancer
B11yz00	malignant neoplasm of other specified site of stomach nos	Cancer
B11z.00	malignant neoplasm of stomach nos	Cancer
B123.00	malignant neoplasm of meckel's diverticulum	Cancer
B12z.00	malignant neoplasm of small intestine nos	Cancer
B138.00	malignant neoplasm, overlapping lesion of colon	Cancer
B13y.00	malignant neoplasm of other specified sites of colon	Cancer
B14..00	malignant neoplasm of rectum, rectosigmoid junction and anus	Cancer
B143.00	malignant neoplasm of anus unspecified	Cancer
B15..00	malignant neoplasm of liver and intrahepatic bile ducts	Cancer
B150000	primary carcinoma of liver	Cancer
B150z00	primary malignant neoplasm of liver nos	Cancer
B151000	malignant neoplasm of interlobular bile ducts	Cancer
B151300	malignant neoplasm of intrahepatic canaliculi	Cancer
B151400	malignant neoplasm of intrahepatic gall duct	Cancer
B151z00	malignant neoplasm of intrahepatic bile ducts nos	Cancer
B152.00	malignant neoplasm of liver unspecified	Cancer
B15z.00	malignant neoplasm of liver and intrahepatic bile ducts nos	Cancer
B161100	malignant neoplasm of hepatic duct	Cancer
B161300	malignant neoplasm of sphincter of oddi	Cancer
B161z00	malignant neoplasm of extrahepatic bile ducts nos	Cancer
B171.00	malignant neoplasm of body of pancreas	Cancer
B172.00	malignant neoplasm of tail of pancreas	Cancer
B173.00	malignant neoplasm of pancreatic duct	Cancer
B174.00	malignant neoplasm of islets of langerhans	Cancer
B17y.00	malignant neoplasm of other specified sites of pancreas	Cancer
B17y000	malignant neoplasm of ectopic pancreatic tissue	Cancer
B17yz00	malignant neoplasm of specified site of pancreas nos	Cancer
B17z.00	malignant neoplasm of pancreas nos	Cancer
B18..00	malignant neoplasm of retroperitoneum and peritoneum	Cancer
B180100	malignant neoplasm of perinephric tissue	Cancer
B180200	malignant neoplasm of retrocaecal tissue	Cancer
B180z00	malignant neoplasm of retroperitoneum nos	Cancer
B18y.00	malignant neoplasm of specified parts of peritoneum	Cancer
B18y000	malignant neoplasm of mesocolon	Cancer
B18y100	malignant neoplasm of mesocaecum	Cancer
B18y200	malignant neoplasm of mesorectum	Cancer
B18y600	malignant neoplasm of the pouch of douglas	Cancer
B18yz00	malignant neoplasm of specified parts of peritoneum nos	Cancer
B18z.00	malignant neoplasm of retroperitoneum and peritoneum nos	Cancer
B1z0.00	malignant neoplasm of intestinal tract, part unspecified	Cancer
B1z1.00	malignant neoplasm of spleen nec	Cancer
B1z1000	angiosarcoma of spleen	Cancer
B1z1100	fibrosarcoma of spleen	Cancer
B1z1z00	malignant neoplasm of spleen nos	Cancer
B1z2.00	malignant neoplasm, overlapping lesion of digestive system	Cancer
B1zz.00	malignant neoplasm of digestive tract and peritoneum nos	Cancer
B200000	malignant neoplasm of cartilage of nose	Cancer
B200100	malignant neoplasm of nasal conchae	Cancer
B200300	malignant neoplasm of vestibule of nose	Cancer
B200z00	malignant neoplasm of nasal cavities nos	Cancer
B201000	malignant neoplasm of auditory (eustachian) tube	Cancer
B201100	malignant neoplasm of tympanic cavity	Cancer
B201200	malignant neoplasm of tympanic antrum	Cancer
B206.00	malignant neoplasm, overlapping lesion of accessory sinuses	Cancer
B20z.00	malignant neoplasm of accessory sinus nos	Cancer
B210.00	malignant neoplasm of glottis	Cancer
B211.00	malignant neoplasm of supraglottis	Cancer
B213000	malignant neoplasm of arytenoid cartilage	Cancer
B213100	malignant neoplasm of cricoid cartilage	Cancer
B213200	malignant neoplasm of cuneiform cartilage	Cancer
B213300	malignant neoplasm of thyroid cartilage	Cancer
B213z00	malignant neoplasm of laryngeal cartilage nos	Cancer
B21y.00	malignant neoplasm of larynx, other specified site	Cancer
B21z.00	malignant neoplasm of larynx nos	Cancer
B22..00	malignant neoplasm of trachea, bronchus and lung	Cancer
B220000	malignant neoplasm of cartilage of trachea	Cancer
B220100	malignant neoplasm of mucosa of trachea	Cancer
B220z00	malignant neoplasm of trachea nos	Cancer
B221000	malignant neoplasm of carina of bronchus	Cancer
B221z00	malignant neoplasm of main bronchus nos	Cancer
B222000	malignant neoplasm of upper lobe bronchus	Cancer
B222100	malignant neoplasm of upper lobe of lung	Cancer
B222z00	malignant neoplasm of upper lobe, bronchus or lung nos	Cancer
B223.00	malignant neoplasm of middle lobe, bronchus or lung	Cancer
B223000	malignant neoplasm of middle lobe bronchus	Cancer
B223100	malignant neoplasm of middle lobe of lung	Cancer
B223z00	malignant neoplasm of middle lobe, bronchus or lung nos	Cancer
B224.00	malignant neoplasm of lower lobe, bronchus or lung	Cancer
B224000	malignant neoplasm of lower lobe bronchus	Cancer
B224100	malignant neoplasm of lower lobe of lung	Cancer
B224z00	malignant neoplasm of lower lobe, bronchus or lung nos	Cancer
B22y.00	malignant neoplasm of other sites of bronchus or lung	Cancer
B23y.00	malignant neoplasm of other specified pleura	Cancer
B23z.00	malignant neoplasm of pleura nos	Cancer
B24..00	malignant neoplasm of thymus, heart and mediastinum	Cancer
B241z00	malignant neoplasm of heart nos	Cancer
B24z.00	malignant neoplasm of heart, thymus and mediastinum nos	Cancer
B2zy.00	malignant neoplasm of other site of respiratory tract	Cancer
B2zz.00	malignant neoplasm of respiratory tract nos	Cancer
B300.00	malignant neoplasm of bones of skull and face	Cancer
B300200	malignant neoplasm of malar bone	Cancer
B300500	malignant neoplasm of orbital bone	Cancer
B300z00	malignant neoplasm of bones of skull and face nos	Cancer
B302000	malignant neoplasm of cervical vertebra	Cancer
B302100	malignant neoplasm of thoracic vertebra	Cancer
B302200	malignant neoplasm of lumbar vertebra	Cancer
B302z00	malignant neoplasm of vertebral column nos	Cancer
B303.00	malignant neoplasm of ribs, sternum and clavicle	Cancer
B303300	malignant neoplasm of costal cartilage	Cancer
B303500	malignant neoplasm of xiphoid process	Cancer
B303z00	malignant neoplasm of rib, sternum and clavicle nos	Cancer
B304.00	malignant neoplasm of scapula and long bones of upper arm	Cancer
B304200	malignant neoplasm of humerus	Cancer
B305000	malignant neoplasm of carpal bone - scaphoid	Cancer
B305100	malignant neoplasm of carpal bone - lunate	Cancer
B305200	malignant neoplasm of carpal bone - triquetrum	Cancer
B305300	malignant neoplasm of carpal bone - pisiform	Cancer
B305400	malignant neoplasm of carpal bone - trapezium	Cancer
B305500	malignant neoplasm of carpal bone - trapezoid	Cancer
B305600	malignant neoplasm of carpal bone - capitate	Cancer
B305700	malignant neoplasm of carpal bone - hamate	Cancer
B305800	malignant neoplasm of first metacarpal bone	Cancer
B305900	malignant neoplasm of second metacarpal bone	Cancer
B305A00	malignant neoplasm of third metacarpal bone	Cancer
B305C00	malignant neoplasm of fifth metacarpal bone	Cancer
B305D00	malignant neoplasm of phalanges of hand	Cancer
B305z00	malignant neoplasm of hand bones nos	Cancer
B306.00	malignant neoplasm of pelvic bones, sacrum and coccyx	Cancer
B306300	malignant neoplasm of sacral vertebra	Cancer
B306400	malignant neoplasm of coccygeal vertebra	Cancer
B306z00	malignant neoplasm of pelvis, sacrum or coccyx nos	Cancer
B307.00	malignant neoplasm of long bones of leg	Cancer
B307z00	malignant neoplasm of long bones of leg nos	Cancer
B308200	malignant neoplasm of calcaneum	Cancer
B308300	malignant neoplasm of medial cuneiform	Cancer
B308400	malignant neoplasm of intermediate cuneiform	Cancer
B308500	malignant neoplasm of lateral cuneiform	Cancer
B308700	malignant neoplasm of navicular	Cancer
B308800	malignant neoplasm of first metatarsal bone	Cancer
B308900	malignant neoplasm of second metatarsal bone	Cancer
B308A00	malignant neoplasm of third metatarsal bone	Cancer
B308B00	malignant neoplasm of fourth metatarsal bone	Cancer
B308C00	malignant neoplasm of fifth metatarsal bone	Cancer
B308D00	malignant neoplasm of phalanges of foot	Cancer
B308z00	malignant neoplasm of short bones of leg nos	Cancer
B30z.00	malignant neoplasm of bone and articular cartilage nos	Cancer
B31..00	malignant neoplasm of connective and other soft tissue	Cancer
B310300	malignant neoplasm of cartilage of ear	Cancer
B310400	malignant neoplasm of tarsus of eyelid	Cancer
B310500	malignant neoplasm soft tissues of cervical spine	Cancer
B311000	malignant neoplasm of connective and soft tissue of shoulder	Cancer
B311100	malignant neoplasm of connective and soft tissue, upper arm	Cancer
B311200	malignant neoplasm of connective and soft tissue of fore-arm	Cancer
B311300	malignant neoplasm of connective and soft tissue of hand	Cancer
B311400	malignant neoplasm of connective and soft tissue of finger	Cancer
B311500	malignant neoplasm of connective and soft tissue of thumb	Cancer
B312000	malignant neoplasm of connective and soft tissue of hip	Cancer
B312400	malignant neoplasm of connective and soft tissue of foot	Cancer
B312500	malignant neoplasm of connective and soft tissue of toe	Cancer
B313.00	malignant neoplasm of connective and soft tissue of thorax	Cancer
B313000	malignant neoplasm of connective and soft tissue of axilla	Cancer
B314.00	malignant neoplasm of connective and soft tissue of abdomen	Cancer
B315.00	malignant neoplasm of connective and soft tissue of pelvis	Cancer
B315000	malignant neoplasm of connective and soft tissue of buttock	Cancer
B315200	malignant neoplasm of connective and soft tissue of perineum	Cancer
B31z.00	malignant neoplasm of connective and soft tissue, site nos	Cancer
B31z000	kaposi's sarcoma of soft tissue	Cancer
B320.00	malignant melanoma of lip	Cancer
B322.00	malignant melanoma of ear and external auricular canal	Cancer
B322000	malignant melanoma of auricle (ear)	Cancer
B322100	malignant melanoma of external auditory meatus	Cancer
B322z00	malignant melanoma of ear and external auricular canal nos	Cancer
B323.00	malignant melanoma of other and unspecified parts of face	Cancer
B323100	malignant melanoma of chin	Cancer
B323300	malignant melanoma of forehead	Cancer
B323500	malignant melanoma of temple	Cancer
B323z00	malignant melanoma of face nos	Cancer
B324.00	malignant melanoma of scalp and neck	Cancer
B324000	malignant melanoma of scalp	Cancer
B324100	malignant melanoma of neck	Cancer
B324z00	malignant melanoma of scalp and neck nos	Cancer
B325.00	malignant melanoma of trunk (excluding scrotum)	Cancer
B325000	malignant melanoma of axilla	Cancer
B325100	malignant melanoma of breast	Cancer
B325200	malignant melanoma of buttock	Cancer
B325300	malignant melanoma of groin	Cancer
B325500	malignant melanoma of perineum	Cancer
B325600	malignant melanoma of umbilicus	Cancer
B325z00	malignant melanoma of trunk, excluding scrotum, nos	Cancer
B326000	malignant melanoma of shoulder	Cancer
B326100	malignant melanoma of upper arm	Cancer
B326200	malignant melanoma of fore-arm	Cancer
B326300	malignant melanoma of hand	Cancer
B326400	malignant melanoma of finger	Cancer
B326500	malignant melanoma of thumb	Cancer
B326z00	malignant melanoma of upper limb or shoulder nos	Cancer
B327.00	malignant melanoma of lower limb and hip	Cancer
B327000	malignant melanoma of hip	Cancer
B327100	malignant melanoma of thigh	Cancer
B327200	malignant melanoma of knee	Cancer
B327300	malignant melanoma of popliteal fossa area	Cancer
B327400	malignant melanoma of lower leg	Cancer
B327500	malignant melanoma of ankle	Cancer
B327600	malignant melanoma of heel	Cancer
B327700	malignant melanoma of foot	Cancer
B327800	malignant melanoma of toe	Cancer
B327900	malignant melanoma of great toe	Cancer
B327z00	malignant melanoma of lower limb or hip nos	Cancer
B32y.00	malignant melanoma of other specified skin site	Cancer
B32z.00	malignant melanoma of skin nos	Cancer
B33..14	malignant neoplasm of sebaceous gland	Cancer
B332000	malignant neoplasm of skin of auricle (ear)	Cancer
B332100	malignant neoplasm of skin of external auditory meatus	Cancer
B333000	malignant neoplasm of skin of cheek, external	Cancer
B333400	malignant neoplasm of skin of nose (external)	Cancer
B333500	malignant neoplasm of skin of temple	Cancer
B334.00	malignant neoplasm of scalp and skin of neck	Cancer
B334000	malignant neoplasm of scalp	Cancer
B334z00	malignant neoplasm of scalp or skin of neck nos	Cancer
B335.00	malignant neoplasm of skin of trunk, excluding scrotum	Cancer
B335000	malignant neoplasm of skin of axillary fold	Cancer
B335100	malignant neoplasm of skin of chest, excluding breast	Cancer
B335300	malignant neoplasm of skin of abdominal wall	Cancer
B335z00	malignant neoplasm of skin of trunk, excluding scrotum, nos	Cancer
B336.00	malignant neoplasm of skin of upper limb and shoulder	Cancer
B336100	malignant neoplasm of skin of upper arm	Cancer
B336200	malignant neoplasm of skin of fore-arm	Cancer
B336500	malignant neoplasm of skin of thumb	Cancer
B336z00	malignant neoplasm of skin of upper limb or shoulder nos	Cancer
B337.00	malignant neoplasm of skin of lower limb and hip	Cancer
B337300	malignant neoplasm of skin of popliteal fossa area	Cancer
B337400	malignant neoplasm of skin of lower leg	Cancer
B337600	malignant neoplasm of skin of heel	Cancer
B337900	malignant neoplasm of skin of great toe	Cancer
B337z00	malignant neoplasm of skin of lower limb or hip nos	Cancer
B33y.00	malignant neoplasm of other specified skin sites	Cancer
B33z.00	malignant neoplasm of skin nos	Cancer
B340.00	malignant neoplasm of nipple and areola of female breast	Cancer
B340z00	malignant neoplasm of nipple or areola of female breast nos	Cancer
B341.00	malignant neoplasm of central part of female breast	Cancer
B342.00	malignant neoplasm of upper-inner quadrant of female breast	Cancer
B343.00	malignant neoplasm of lower-inner quadrant of female breast	Cancer
B344.00	malignant neoplasm of upper-outer quadrant of female breast	Cancer
B345.00	malignant neoplasm of lower-outer quadrant of female breast	Cancer
B346.00	malignant neoplasm of axillary tail of female breast	Cancer
B347.00	malignant neoplasm, overlapping lesion of breast	Cancer
B34y.00	malignant neoplasm of other site of female breast	Cancer
B34y000	malignant neoplasm of ectopic site of female breast	Cancer
B34yz00	malignant neoplasm of other site of female breast nos	Cancer
B34z.00	malignant neoplasm of female breast nos	Cancer
B350.00	malignant neoplasm of nipple and areola of male breast	Cancer
B350z00	malignant neoplasm of nipple or areola of male breast nos	Cancer
B35z.00	malignant neoplasm of other site of male breast	Cancer
B35z000	malignant neoplasm of ectopic site of male breast	Cancer
B35zz00	malignant neoplasm of male breast nos	Cancer
B40..00	malignant neoplasm of uterus, part unspecified	Cancer
B410000	malignant neoplasm of endocervical canal	Cancer
B410100	malignant neoplasm of endocervical gland	Cancer
B410z00	malignant neoplasm of endocervix nos	Cancer
B412.00	malignant neoplasm, overlapping lesion of cervix uteri	Cancer
B41y.00	malignant neoplasm of other site of cervix	Cancer
B41y000	malignant neoplasm of cervical stump	Cancer
B41y100	malignant neoplasm of squamocolumnar junction of cervix	Cancer
B41yz00	malignant neoplasm of other site of cervix nos	Cancer
B41z.00	malignant neoplasm of cervix uteri nos	Cancer
B911013	choriocarcinoma	Cancer
B430.00	malignant neoplasm of corpus uteri, excluding isthmus	Cancer
B430000	malignant neoplasm of cornu of corpus uteri	Cancer
B430100	malignant neoplasm of fundus of corpus uteri	Cancer
B430200	malignant neoplasm of endometrium of corpus uteri	Cancer
B430300	malignant neoplasm of myometrium of corpus uteri	Cancer
B430z00	malignant neoplasm of corpus uteri nos	Cancer
B431.00	malignant neoplasm of isthmus of uterine body	Cancer
B431000	malignant neoplasm of lower uterine segment	Cancer
B431z00	malignant neoplasm of isthmus of uterine body nos	Cancer
B432.00	malignant neoplasm of overlapping lesion of corpus uteri	Cancer
B43y.00	malignant neoplasm of other site of uterine body	Cancer
B43z.00	malignant neoplasm of body of uterus nos	Cancer
B44..00	malignant neoplasm of ovary and other uterine adnexa	Cancer
B444.00	malignant neoplasm of round ligament	Cancer
B44y.00	malignant neoplasm of other site of uterine adnexa	Cancer
B44z.00	malignant neoplasm of uterine adnexa nos	Cancer
B450000	malignant neoplasm of gartner's duct	Cancer
B450100	malignant neoplasm of vaginal vault	Cancer
B450z00	malignant neoplasm of vagina nos	Cancer
B451000	malignant neoplasm of greater vestibular (bartholin's) gland	Cancer
B451z00	malignant neoplasm of labia majora nos	Cancer
B45y.00	malignant neoplasm of other specified female genital organ	Cancer
B45z.00	malignant neoplasm of female genital organ nos	Cancer
B470.00	malignant neoplasm of undescended testis	Cancer
B470000	malignant neoplasm of ectopic testis	Cancer
B470z00	malignant neoplasm of undescended testis nos	Cancer
B48..00	malignant neoplasm of penis and other male genital organs	Cancer
B482.00	malignant neoplasm of body of penis	Cancer
B483.00	malignant neoplasm of penis, part unspecified	Cancer
B48y.00	malignant neoplasm of other male genital organ	Cancer
B48y000	malignant neoplasm of seminal vesicle	Cancer
B48y100	malignant neoplasm of tunica vaginalis	Cancer
B48yz00	malignant neoplasm of other male genital organ nos	Cancer
B48z.00	malignant neoplasm of penis and other male genital organ nos	Cancer
B490.00	malignant neoplasm of trigone of urinary bladder	Cancer
B491.00	malignant neoplasm of dome of urinary bladder	Cancer
B492.00	malignant neoplasm of lateral wall of urinary bladder	Cancer
B493.00	malignant neoplasm of anterior wall of urinary bladder	Cancer
B494.00	malignant neoplasm of posterior wall of urinary bladder	Cancer
B495.00	malignant neoplasm of bladder neck	Cancer
B496.00	malignant neoplasm of ureteric orifice	Cancer
B49y.00	malignant neoplasm of other site of urinary bladder	Cancer
B49y000	malignant neoplasm, overlapping lesion of bladder	Cancer
B49z.00	malignant neoplasm of urinary bladder nos	Cancer
B4A0.00	malignant neoplasm of kidney parenchyma	Cancer
B4A0000	hypernephroma	Cancer
B4A1100	malignant neoplasm of ureteropelvic junction	Cancer
B4A1z00	malignant neoplasm of renal pelvis nos	Cancer
B4Ay.00	malignant neoplasm of other urinary organs	Cancer
B4Ay000	malignant neoplasm of overlapping lesion of urinary organs	Cancer
B4Az.00	malignant neoplasm of kidney or urinary organs nos	Cancer
B4z..00	malignant neoplasm of genitourinary organ nos	Cancer
B500000	malignant neoplasm of ciliary body	Cancer
B500100	malignant neoplasm of iris	Cancer
B500200	malignant neoplasm of crystalline lens	Cancer
B500300	malignant neoplasm of sclera	Cancer
B500z00	malignant neoplasm of eyeball nos	Cancer
B501000	malignant neoplasm of connective tissue of orbit	Cancer
B501100	malignant neoplasm of extraocular muscle of orbit	Cancer
B501z00	malignant neoplasm of orbit nos	Cancer
B502.00	malignant neoplasm of lacrimal gland	Cancer
B507000	malignant neoplasm of lacrimal sac	Cancer
B507100	malignant neoplasm of nasolacrimal duct	Cancer
B507z00	malignant neoplasm of lacrimal duct nos	Cancer
B50y.00	malignant neoplasm of other specified site of eye	Cancer
B50z.00	malignant neoplasm of eye nos	Cancer
B510000	malignant neoplasm of basal ganglia	Cancer
B510100	malignant neoplasm of cerebral cortex	Cancer
B510200	malignant neoplasm of corpus striatum	Cancer
B510300	malignant neoplasm of globus pallidus	Cancer
B510400	malignant neoplasm of hypothalamus	Cancer
B510500	malignant neoplasm of thalamus	Cancer
B510z00	malignant neoplasm of cerebrum nos	Cancer
B512000	malignant neoplasm of hippocampus	Cancer
B512100	malignant neoplasm of uncus	Cancer
B512z00	malignant neoplasm of temporal lobe nos	Cancer
B515000	malignant neoplasm of choroid plexus	Cancer
B515100	malignant neoplasm of floor of cerebral ventricle	Cancer
B515z00	malignant neoplasm of cerebral ventricle nos	Cancer
B517000	malignant neoplasm of cerebral peduncle	Cancer
B517100	malignant neoplasm of medulla oblongata	Cancer
B517200	malignant neoplasm of midbrain	Cancer
B517300	malignant neoplasm of pons	Cancer
B51y.00	malignant neoplasm of other parts of brain	Cancer
B51y000	malignant neoplasm of corpus callosum	Cancer
B51y100	malignant neoplasm of tapetum	Cancer
B51yz00	malignant neoplasm of other part of brain nos	Cancer
B51z.00	malignant neoplasm of brain nos	Cancer
B520000	malignant neoplasm of olfactory bulb	Cancer
B520z00	malignant neoplasm of cranial nerves nos	Cancer
B521000	malignant neoplasm of cerebral dura mater	Cancer
B521100	malignant neoplasm of cerebral arachnoid mater	Cancer
B521200	malignant neoplasm of cerebral pia mater	Cancer
B521z00	malignant neoplasm of cerebral meninges nos	Cancer
B523000	malignant neoplasm of spinal dura mater	Cancer
B523100	malignant neoplasm of spinal arachnoid mater	Cancer
B523200	malignant neoplasm of spinal pia mater	Cancer
B523z00	malignant neoplasm of spinal meninges nos	Cancer
B524300	malignant neoplasm of peripheral nerve of thorax	Cancer
B524400	malignant neoplasm of peripheral nerve of abdomen	Cancer
B524500	malignant neoplasm of peripheral nerve of pelvis	Cancer
B52y.00	malignant neoplasm of other specified part of nervous system	Cancer
B52z.00	malignant neoplasm of nervous system nos	Cancer
B540z00	malignant neoplasm of adrenal gland nos	Cancer
B542100	malignant neoplasm of craniopharyngeal duct	Cancer
B545.00	malignant neoplasm of aortic body and other paraganglia	Cancer
B545z00	malignant neoplasm of aortic body or paraganglia nos	Cancer
B54y.00	malignant neoplasm of other specified endocrine gland	Cancer
B55..00	malignant neoplasm of other and ill-defined sites	Cancer
B550.00	malignant neoplasm of head, neck and face	Cancer
B550000	malignant neoplasm of head nos	Cancer
B550100	malignant neoplasm of cheek nos	Cancer
B550200	malignant neoplasm of nose nos	Cancer
B550300	malignant neoplasm of jaw nos	Cancer
B550400	malignant neoplasm of neck nos	Cancer
B550500	malignant neoplasm of supraclavicular fossa nos	Cancer
B550z00	malignant neoplasm of head, neck and face nos	Cancer
B551.00	malignant neoplasm of thorax	Cancer
B551000	malignant neoplasm of axilla nos	Cancer
B551100	malignant neoplasm of chest wall nos	Cancer
B551200	malignant neoplasm of intrathoracic site nos	Cancer
B551z00	malignant neoplasm of thorax nos	Cancer
B552.00	malignant neoplasm of abdomen	Cancer
B553000	malignant neoplasm of inguinal region nos	Cancer
B553z00	malignant neoplasm of pelvis nos	Cancer
B554.00	malignant neoplasm of upper limb nos	Cancer
B555.00	malignant neoplasm of lower limb nos	Cancer
B55y.00	malignant neoplasm of other specified sites	Cancer
B55y000	malignant neoplasm of back nos	Cancer
B55y100	malignant neoplasm of trunk nos	Cancer
B55y200	malignant neoplasm of flank nos	Cancer
B55yz00	malignant neoplasm of specified site nos	Cancer
B573.00	secondary malignant neoplasm of other respiratory organs	Cancer
B57y.00	secondary malignant neoplasm of other digestive organ	Cancer
B581.00	secondary malignant neoplasm of other urinary organs	Cancer
B581z00	secondary malignant neoplasm of other urinary organ nos	Cancer
B582000	secondary malignant neoplasm of skin of head	Cancer
B582400	secondary malignant neoplasm of skin of shoulder and arm	Cancer
B582500	secondary malignant neoplasm of skin of hip and leg	Cancer
B582z00	secondary malignant neoplasm of skin nos	Cancer
B583.00	secondary malignant neoplasm of brain and spinal cord	Cancer
B583z00	secondary malignant neoplasm of brain or spinal cord nos	Cancer
B584.00	secondary malignant neoplasm of other part of nervous system	Cancer
B58y200	secondary malignant neoplasm of cervix uteri	Cancer
B58y211	secondary cancer of the cervix	Cancer
B58y800	secondary malignant neoplasm of epididymis and vas deferens	Cancer
B58z.00	secondary malignant neoplasm of other specified site nos	Cancer
B59..00	malignant neoplasm of unspecified site	Cancer
B591.00	other malignant neoplasm nos	Cancer
B592.00	malignant neoplasms of independent (primary) multiple sites	Cancer
B59z.00	malignant neoplasm of unspecified site nos	Cancer
B5z..00	malignant neoplasm of other and unspecified site nos	Cancer
B60..00	lymphosarcoma and reticulosarcoma	Cancer
B600000	reticulosarcoma of unspecified site	Cancer
B600100	reticulosarcoma of lymph nodes of head, face and neck	Cancer
B600400	reticulosarcoma of lymph nodes of axilla and upper limb	Cancer
B600z00	reticulosarcoma nos	Cancer
B601.00	lymphosarcoma	Cancer
B601000	lymphosarcoma of unspecified site	Cancer
B601100	lymphosarcoma of lymph nodes of head, face and neck	Cancer
B601200	lymphosarcoma of intrathoracic lymph nodes	Cancer
B601300	lymphosarcoma of intra-abdominal lymph nodes	Cancer
B601400	lymphosarcoma of lymph nodes of axilla and upper limb	Cancer
B601600	lymphosarcoma of intrapelvic lymph nodes	Cancer
B601700	lymphosarcoma of spleen	Cancer
B601800	lymphosarcoma of lymph nodes of multiple sites	Cancer
B601z00	lymphosarcoma nos	Cancer
B602000	burkitt's lymphoma of unspecified site	Cancer
B602100	burkitt's lymphoma of lymph nodes of head, face and neck	Cancer
B602200	burkitt's lymphoma of intrathoracic lymph nodes	Cancer
B602300	burkitt's lymphoma of intra-abdominal lymph nodes	Cancer
B602400	burkitt's lymphoma of lymph nodes of axilla and upper limb	Cancer
B602600	burkitt's lymphoma of intrapelvic lymph nodes	Cancer
B602700	burkitt's lymphoma of spleen	Cancer
B602800	burkitt's lymphoma of lymph nodes of multiple sites	Cancer
B602z00	burkitt's lymphoma nos	Cancer
B60y.00	other specified reticulosarcoma or lymphosarcoma	Cancer
B60z.00	reticulosarcoma or lymphosarcoma nos	Cancer
B610000	hodgkin's paragranuloma of unspecified site	Cancer
B610200	hodgkin's paragranuloma of intrathoracic lymph nodes	Cancer
B610300	hodgkin's paragranuloma of intra-abdominal lymph nodes	Cancer
B610600	hodgkin's paragranuloma of intrapelvic lymph nodes	Cancer
B610800	hodgkin's paragranuloma of lymph nodes of multiple sites	Cancer
B610z00	hodgkin's paragranuloma nos	Cancer
B611000	hodgkin's granuloma of unspecified site	Cancer
B611100	hodgkin's granuloma of lymph nodes of head, face and neck	Cancer
B611300	hodgkin's granuloma of intra-abdominal lymph nodes	Cancer
B611400	hodgkin's granuloma of lymph nodes of axilla and upper limb	Cancer
B611800	hodgkin's granuloma of lymph nodes of multiple sites	Cancer
B611z00	hodgkin's granuloma nos	Cancer
B612000	hodgkin's sarcoma of unspecified site	Cancer
B612100	hodgkin's sarcoma of lymph nodes of head, face and neck	Cancer
B612400	hodgkin's sarcoma of lymph nodes of axilla and upper limb	Cancer
B612800	hodgkin's sarcoma of lymph nodes of multiple sites	Cancer
B612z00	hodgkin's sarcoma nos	Cancer
B613700	hodgkin's, lymphocytic-histiocytic predominance of spleen	Cancer
B613z00	hodgkin's, lymphocytic-histiocytic predominance nos	Cancer
B614000	hodgkin's disease, nodular sclerosis of unspecified site	Cancer
B614z00	hodgkin's disease, nodular sclerosis nos	Cancer
B615000	hodgkin's disease, mixed cellularity of unspecified site	Cancer
B615z00	hodgkin's disease, mixed cellularity nos	Cancer
B616000	hodgkin's lymphocytic depletion of unspecified site	Cancer
B616700	hodgkin's disease, lymphocytic depletion of spleen	Cancer
B616z00	hodgkin's disease, lymphocytic depletion nos	Cancer
B61zz00	hodgkin's disease nos	Cancer
B61z000	hodgkin's disease nos, unspecified site	Cancer
B61z100	hodgkin's disease nos of lymph nodes of head, face and neck	Cancer
B61z200	hodgkin's disease nos of intrathoracic lymph nodes	Cancer
B61z300	hodgkin's disease nos of intra-abdominal lymph nodes	Cancer
B61z600	hodgkin's disease nos of intrapelvic lymph nodes	Cancer
B61z700	hodgkin's disease nos of spleen	Cancer
B61z800	hodgkin's disease nos of lymph nodes of multiple sites	Cancer
B62..00	other malignant neoplasm of lymphoid and histiocytic tissue	Cancer
B620000	nodular lymphoma of unspecified site	Cancer
B620100	nodular lymphoma of lymph nodes of head, face and neck	Cancer
B620400	nodular lymphoma of lymph nodes of axilla and upper limb	Cancer
B620z00	nodular lymphoma nos	Cancer
B621000	mycosis fungoides of unspecified site	Cancer
B621800	mycosis fungoides of lymph nodes of multiple sites	Cancer
B621z00	mycosis fungoides nos	Cancer
B622000	sezary's disease of unspecified site	Cancer
B622100	sezary's disease of lymph nodes of head, face and neck	Cancer
B622200	sezary's disease of intrathoracic lymph nodes	Cancer
B622300	sezary's disease of intra-abdominal lymph nodes	Cancer
B622400	sezary's disease of lymph nodes of axilla and upper limb	Cancer
B622600	sezary's disease of intrapelvic lymph nodes	Cancer
B622800	sezary's disease of lymph nodes of multiple sites	Cancer
B622z00	sezary's disease nos	Cancer
B623000	malignant histiocytosis of unspecified site	Cancer
B623z00	malignant histiocytosis nos	Cancer
B624000	leukaemic reticuloendotheliosis of unspecified sites	Cancer
B624700	leukaemic reticuloendotheliosis of spleen	Cancer
B624z00	leukaemic reticuloendotheliosis nos	Cancer
B625000	letterer-siwe disease of unspecified sites	Cancer
B625z00	letterer-siwe disease nos	Cancer
B626.00	malignant mast cell tumours	Cancer
B626000	mast cell malignancy of unspecified site	Cancer
B626100	mast cell malignancy of lymph nodes of head, face and neck	Cancer
B626200	mast cell malignancy of intrathoracic lymph nodes	Cancer
B626300	mast cell malignancy of intra-abdominal lymph nodes	Cancer
B626400	mast cell malignancy of lymph nodes of axilla and upper limb	Cancer
B626600	mast cell malignancy of intrapelvic lymph nodes	Cancer
B626700	mast cell malignancy of spleen	Cancer
B626800	mast cell malignancy of lymph nodes of multiple sites	Cancer
B626z00	malignant mast cell tumour nos	Cancer
B627300	diffuse non-hodgkin's small cell (diffuse) lymphoma	Cancer
B627400	diffuse non-hodgkin's small cleaved cell (diffuse) lymphoma	Cancer
B627800	diffuse non-hodgkin's lymphoma undifferentiated (diffuse)	Cancer
B627B00	other types of follicular non-hodgkin's lymphoma	Cancer
B62x.00	malignant lymphoma otherwise specified	Cancer
B62x500	malignant immunoproliferative small intestinal disease	Cancer
B62yz00	malignant lymphoma nos	Cancer
B62y000	malignant lymphoma nos of unspecified site	Cancer
B62y100	malignant lymphoma nos of lymph nodes of head, face and neck	Cancer
B62y200	malignant lymphoma nos of intrathoracic lymph nodes	Cancer
B62y300	malignant lymphoma nos of intra-abdominal lymph nodes	Cancer
B62y600	malignant lymphoma nos of intrapelvic lymph nodes	Cancer
B62y700	malignant lymphoma nos of spleen	Cancer
B62y800	malignant lymphoma nos of lymph nodes of multiple sites	Cancer
B62z.00	malignant neoplasms of lymphoid and histiocytic tissue nos	Cancer
B630000	malignant plasma cell neoplasm, extramedullary plasmacytoma	Cancer
B63y.00	other immunoproliferative neoplasms	Cancer
B63z.00	immunoproliferative neoplasm or myeloma nos	Cancer
B64..11	lymphatic leukaemia	Cancer
B64..00	lymphoid leukaemia	Cancer
B642.00	subacute lymphoid leukaemia	Cancer
B64y.00	other lymphoid leukaemia	Cancer
B64y000	aleukaemic lymphoid leukaemia	Cancer
B64y200	adult t-cell leukaemia	Cancer
B64yz00	other lymphoid leukaemia nos	Cancer
B64z.00	lymphoid leukaemia nos	Cancer
B65..00	myeloid leukaemia	Cancer
B651000	chronic eosinophilic leukaemia	Cancer
B651200	chronic neutrophilic leukaemia	Cancer
B651z00	chronic myeloid leukaemia nos	Cancer
B652.00	subacute myeloid leukaemia	Cancer
B653000	chloroma	Cancer
B653100	granulocytic sarcoma	Cancer
B653z00	myeloid sarcoma nos	Cancer
B65y.00	other myeloid leukaemia	Cancer
B65y000	aleukaemic myeloid leukaemia	Cancer
B65yz00	other myeloid leukaemia nos	Cancer
B65z.00	myeloid leukaemia nos	Cancer
B66..00	monocytic leukaemia	Cancer
B66..12	monoblastic leukaemia	Cancer
B66..11	histiocytic leukaemia	Cancer
B661.00	chronic monocytic leukaemia	Cancer
B662.00	subacute monocytic leukaemia	Cancer
B66y.00	other monocytic leukaemia	Cancer
B66y000	aleukaemic monocytic leukaemia	Cancer
B66yz00	other monocytic leukaemia nos	Cancer
B66z.00	monocytic leukaemia nos	Cancer
B67..00	other specified leukaemia	Cancer
B672.11	thrombocytic leukaemia	Cancer
B672.00	megakaryocytic leukaemia	Cancer
B67y.00	other and unspecified leukaemia	Cancer
B67yz00	other and unspecified leukaemia nos	Cancer
B67z.00	other specified leukaemia nos	Cancer
B68..00	leukaemia of unspecified cell type	Cancer
B680.00	acute leukaemia nos	Cancer
B681.00	chronic leukaemia nos	Cancer
B682.00	subacute leukaemia nos	Cancer
B68y.00	other leukaemia of unspecified cell type	Cancer
B68z.00	leukaemia nos	Cancer
B69..00	myelomonocytic leukaemia	Cancer
B692.00	subacute myelomonocytic leukaemia	Cancer
B6z..00	malignant neoplasm lymphatic or haematopoietic tissue nos	Cancer
B628500	diffuse follicle centre lymphoma	Cancer
B800z00	carcinoma in situ of lip, oral cavity and pharynx nos	Cancer
B801z00	carcinoma in situ of oesophagus nos	Cancer
B802z00	carcinoma in situ of stomach nos	Cancer
B803700	carcinoma in situ of splenic flexure of colon	Cancer
B803z00	carcinoma in situ of colon nos	Cancer
B804.00	carcinoma in situ of rectum and rectosigmoid junction	Cancer
B804z00	carcinoma in situ of rectum or rectosigmoid junction nos	Cancer
B806.00	carcinoma in situ of anus nos	Cancer
B807.00	carcinoma in situ of other and unspecified small intestine	Cancer
B808200	carcinoma in situ of hepatic duct	Cancer
B808z00	carcinoma in situ of liver or biliary system nos	Cancer
B80z.00	carcinoma in situ of other and unspecified digestive organs	Cancer
B81..00	carcinoma in situ of respiratory system	Cancer
B810000	carcinoma in situ of thyroid cartilage	Cancer
B810100	carcinoma in situ of cricoid cartilage	Cancer
B810300	carcinoma in situ of arytenoid cartilage	Cancer
B810600	carcinoma in situ of aryepiglottic fold	Cancer
B810700	carcinoma in situ of vestibular fold	Cancer
B810z00	carcinoma in situ of larynx nos	Cancer
B812.00	carcinoma in situ of bronchus and lung	Cancer
B812000	carcinoma in situ of carina of bronchus	Cancer
B812200	carcinoma in situ of upper lobe bronchus and lung	Cancer
B812300	carcinoma in situ of middle lobe bronchus and lung	Cancer
B812400	carcinoma in situ of lower lobe bronchus and lung	Cancer
B812z00	carcinoma in situ of bronchus or lung nos	Cancer
B81z.00	carcinoma in situ of respiratory organ nos	Cancer
B821.00	carcinoma in situ of skin of eyelid including canthus	Cancer
B822000	carcinoma in situ of skin of auricle	Cancer
B823500	carcinoma in situ of skin of temple	Cancer
B823600	carcinoma in situ of skin of jaw	Cancer
B824.00	carcinoma in situ of scalp and skin of neck	Cancer
B824000	carcinoma in situ of scalp	Cancer
B825.00	carcinoma in situ of skin of trunk, excluding scrotum	Cancer
B825100	carcinoma in situ of skin of chest wall nos	Cancer
B825400	carcinoma in situ of skin of abdominal wall	Cancer
B825z00	carcinoma in situ of skin of trunk nos	Cancer
B826.00	carcinoma in situ of skin of upper limb and shoulder	Cancer
B826100	carcinoma in situ of skin of upper arm	Cancer
B826200	carcinoma in situ of skin of lower arm	Cancer
B826z00	carcinoma in situ of skin of upper limb or shoulder nos	Cancer
B827.00	carcinoma in situ of skin of lower limb and hip	Cancer
B827300	carcinoma in situ of skin of lower leg	Cancer
B827z00	carcinoma in situ of skin of lower limb or hip nos	Cancer
B828300	melanoma in situ of scalp and neck	Cancer
B82y.00	carcinoma in situ of other specified sites of skin	Cancer
B82z.00	carcinoma in situ of skin nos	Cancer
B83..00	carcinoma in situ of breast and genitourinary system	Cancer
B830.00	carcinoma in situ of breast	Cancer
B833z00	carcinoma in situ of female genital organs nos	Cancer
B83z.00	carcinoma in situ of urinary organs nos	Cancer
B8y..00	carcinoma in situ of other and unspecified sites	Cancer
B8yy.00	carcinoma in situ of other specified site	Cancer
B8yyz00	carcinoma in situ of other specified site nos	Cancer
B8z..00	carcinoma in situ nos	Cancer
BB06.00	[m]tumour cells, uncertain whether benign or malignant	Cancer
BB12.00	[m]carcinoma nos	Cancer
BB13.00	[m]carcinoma, metastatic, nos	Cancer
BB17.00	[m]large cell carcinoma nos	Cancer
BB18.00	[m]carcinoma, undifferentiated type, nos	Cancer
BB19.00	[m]carcinoma, anaplastic type, nos	Cancer
BB1G.00	[m]spheroidal cell carcinoma	Cancer
BB1J.00	[m]small cell carcinoma nos	Cancer
BB22.00	[m]papillary carcinoma nos	Cancer
BB24.00	[m]verrucous carcinoma nos	Cancer
BB2A.00	[m]squamous cell carcinoma nos	Cancer
BB2B.00	[m]squamous cell carcinoma, metastatic nos	Cancer
BB31.00	[m]basal cell carcinoma nos	Cancer
BB43.00	[m]transitional cell carcinoma nos	Cancer
BB4z.00	[m]transitional cell papilloma or carcinoma nos	Cancer
BB52.00	[m]adenocarcinoma nos	Cancer
BB53.00	[m]adenocarcinoma, metastatic, nos	Cancer
BB5B.00	[m]pancreatic adenomas and carcinomas	Cancer
BB5Bz00	[m]pancreatic adenoma or carcinoma nos	Cancer
BB5C.00	[m]gastrinoma and carcinomas	Cancer
BB5Cz00	[m]gastrinoma or carcinoma nos	Cancer
BB5D.00	[m]hepatobiliary tract adenomas and carcinomas	Cancer
BB5Dz00	[m]hepatobiliary adenoma or carcinoma nos	Cancer
BB5L.00	[m]adenomatous and adenocarcinomatous polyps	Cancer
BB5Lz00	[m]adenomatous or adenocarcinomatous polyp nos	Cancer
BB5M.00	[m]tubular adenomas and adenocarcinomas	Cancer
BB5Mz00	[m]tubular adenoma or adenocarcinoma nos	Cancer
BB5Nz00	[m]adenomatous or adenocarcinomatous polyps of the colon nos	Cancer
BB5P.00	[m]solid carcinoma nos	Cancer
BB5R100	[m]carcinoid tumour, malignant	Cancer
BB5R500	[m]carcinoid tumour, nonargentaffin, malignant	Cancer
BB5S.00	[m]respiratory tract adenomas and adenocarcinomas	Cancer
BB5Sz00	[m]respiratory tract adenoma or adenocarcinoma nos	Cancer
BB5T.00	[m]papillary adenomas and adenocarcinomas	Cancer
BB5T100	[m]papillary adenocarcinoma nos	Cancer
BB5Tz00	[m]papillary adenoma or adenocarcinoma nos	Cancer
BB5U.00	[m]villous adenomas and adenocarcinomas	Cancer
BB5U100	[m]adenocarcinoma in villous adenoma	Cancer
BB5Uz00	[m]villous adenoma or adenocarcinoma nos	Cancer
BB5V.00	[m]pituitary adenomas and carcinomas	Cancer
BB5Vz00	[m]pituitary adenoma or carcinoma nos	Cancer
BB5W.00	[m]oxyphilic adenomas and adenocarcinomas	Cancer
BB5Wz00	[m]oxyphilic adenoma or adenocarcinoma nos	Cancer
BB5X.00	[m]clear cell adenomas and adenocarcinomas	Cancer
BB5X100	[m]clear cell adenocarcinoma nos	Cancer
BB5Xz00	[m]clear cell adenoma or adenocarcinoma nos	Cancer
BB5a.00	[m]renal adenoma and carcinoma	Cancer
BB5az00	[m]renal adenoma or carcinoma nos	Cancer
BB5c.00	[m]parathyroid adenomas and adenocarcinomas	Cancer
BB5cz00	[m]parathyroid adenoma or adenocarcinoma nos	Cancer
BB5f.00	[m]thyroid adenoma and adenocarcinoma	Cancer
BB5f100	[m]follicular adenocarcinoma nos	Cancer
BB5fz00	[m]thyroid adenoma or adenocarcinoma nos	Cancer
BB5j.00	[m]endometrioid adenomas and carcinomas	Cancer
BB5jz00	[m]endometrioid adenoma or carcinoma nos	Cancer
BB5z.00	[m]adenoma or adenocarcinoma nos	Cancer
BB60.00	[m]skin appendage adenoma and carcinoma	Cancer
BB60100	[m]skin appendage carcinoma	Cancer
BB61.00	[m]sweat gland adenoma and adenocarcinomas	Cancer
BB61200	[m]sweat gland adenocarcinoma	Cancer
BB62.00	[m]apocrine adenoma and adenocarcinomas	Cancer
BB62z00	[m]apocrine adenoma or adenocarcinoma nos	Cancer
BB69.00	[m]sebaceous adenoma and adenocarcinoma	Cancer
BB69z00	[m]sebaceous adenoma or adenocarcinoma nos	Cancer
BB6A.00	[m]ceruminous adenoma and adenocarcinoma	Cancer
BB80.00	[m]cystadenoma and carcinoma	Cancer
BB80100	[m]cystadenocarcinoma nos	Cancer
BB80z00	[m]cystadenoma or carcinoma nos	Cancer
BB81200	[m]serous cystadenocarcinoma, nos	Cancer
BB81500	[m]papillary cystadenocarcinoma, nos	Cancer
BB81E00	[m]mucinous cystadenocarcinoma nos	Cancer
BB82.00	[m]mucinous adenoma and adenocarcinoma	Cancer
BB82z00	[m]mucinous adenoma or adenocarcinoma nos	Cancer
BB85z00	[m]signet ring carcinoma nos	Cancer
BB93.00	[m]comedocarcinoma nos	Cancer
BB9B.00	[m]medullary carcinoma nos	Cancer
BB9E000	[m]intraductal carcinoma and lobular carcinoma in situ	Cancer
BB9F.00	[m]lobular carcinoma nos	Cancer
BBE..00	[m]naevi and melanomas	Cancer
BBEQ.00	[m]spindle cell melanoma nos	Cancer
BBEz.00	[m]naevi or melanoma nos	Cancer
BBF..00	[m]soft tissue tumours and sarcomas nos	Cancer
BBF1.00	[m]sarcoma nos	Cancer
BBF2.00	[m]sarcomatosis nos	Cancer
BBFz.00	[m]soft tissue tumour or sarcoma nos	Cancer
BBJ1.00	[m]liposarcoma nos	Cancer
BBK0200	[m]leiomyosarcoma nos	Cancer
BBK2.00	[m]myoma and myosarcoma	Cancer
BBK2z00	[m]myoma or myosarcoma nos	Cancer
BBL4.00	[m]mixed tumour, malignant, nos	Cancer
BBL9.00	[m]carcinosarcoma nos	Cancer
BBM8.00	[m]cystosarcoma phyllodes nos	Cancer
BBN5.00	[m]clear cell sarcoma of tendons and aponeuroses	Cancer
BBQ3.00	[m]embryonal carcinoma nos	Cancer
BBVA.00	[m] small cell osteosarcoma	Cancer
BBVz.00	[m]osteoma or osteosarcoma nos	Cancer
BBW4.00	[m]chondrosarcoma nos	Cancer
BBg..00	[m]lymphomas, nos or diffuse	Cancer
BBg1000	[m]malignant lymphoma, diffuse nos	Cancer
BBg3.00	[m]malignant lymphoma, undifferentiated cell type nos	Cancer
BBg5.00	[m]malignant lymphoma, convoluted cell type nos	Cancer
BBgA.00	[m]malignant lymphoma, centroblastic-centrocytic, diffuse	Cancer
BBgB.00	[m]malignant lymphoma, follicular centre cell nos	Cancer
BBgC.00	[m]malignant lymphoma, lymphocytic, well differentiated nos	Cancer
BBgE.00	[m]malignant lymphoma, centrocytic	Cancer
BBgH.00	[m]prolymphocytic lymphosarcoma	Cancer
BBgJ.00	[m]malignant lymphoma, centroblastic type nos	Cancer
BBgQ.00	[m]malignant lymphomatous polyposis	Cancer
BBgS.00	[m]malignant lymphoma, large cell, cleaved, diffuse	Cancer
BBj1.00	[m]hodgkin's disease, lymphocytic predominance	Cancer
BBj1000	[m]hodgkin,s disease, lymphocytic predominance, diffuse	Cancer
BBj6100	[m]hodgkin,s disease, nodular sclerosis, mixed cellularity	Cancer
BBk2.00	[m]malignant lymphoma, centroblastic-centrocytic, follicular	Cancer
BBkz.00	[m]lymphoma, nodular or follicular nos	Cancer
BBlz.00	[m]mycosis fungoides nos	Cancer
BBm2.00	[m]histiocytic medullary reticulosis	Cancer
BBm5.00	[m] peripheral t-cell lymphoma nos	Cancer
BBmH.00	[m] large cell lymphoma	Cancer
BBp0.00	[m]mastocytoma nos	Cancer
BBv0.00	[m]monocytoid b-cell lymphoma	Cancer
By...00	neoplasms otherwise specified	Cancer
Byu..00	[x]additional neoplasm classification terms	Cancer
Byu1.00	[x]malignant neoplasm of digestive organs	Cancer
Byu1000	[x]other sarcomas of the liver	Cancer
Byu1100	[x]other specified carcinomas of liver	Cancer
Byu1200	[x]malignant neoplasm of intestinal tract, part unspecified	Cancer
Byu2000	[x]malignant neoplasm of bronchus or lung, unspecified	Cancer
Byu2500	[x]malignant neoplasm of mediastinum, part unspecified	Cancer
Byu3.00	[x]malignant neoplasm of bone and articular cartilage	Cancer
Byu4.00	[x]melanoma and other malignant neoplasms of skin	Cancer
Byu4100	[x]malignant melanoma of skin, unspecified	Cancer
Byu4300	[x]malignant neoplasm of skin, unspecified	Cancer
Byu5.00	[x]malignant neoplasm of mesothelial and soft tissue	Cancer
Byu5100	[x]mesothelioma, unspecified	Cancer
Byu5200	[x]kaposi's sarcoma of multiple organs	Cancer
Byu5300	[x]kaposi's sarcoma, unspecified	Cancer
Byu5700	[x]malignant neoplasm of peritoneum, unspecified	Cancer
Byu5A00	[x]malignant neoplasm overlapping lesion of skin	Cancer
Byu5B00	[x]kaposi's sarcoma of other sites	Cancer
Byu6.00	[x]malignant neoplasm of breast	Cancer
Byu7.00	[x]malignant neoplasm of female genital organs	Cancer
Byu7000	[x]malignant neoplasm of uterine adnexa, unspecified	Cancer
Byu7300	[x]malignant neoplasm of female genital organ, unspecified	Cancer
Byu8.00	[x]malignant neoplasm of male genital organs	Cancer
Byu8200	[x]malignant neoplasm of male genital organ, unspecified	Cancer
Byu9.00	[x]malignant neoplasm of urinary tract	Cancer
Byu9000	[x]malignant neoplasm of urinary organ, unspecified	Cancer
ByuA200	[x]malignant neoplasm of meninges, unspecified	Cancer
ByuB.00	[x]malignant neoplasm of thyroid and other endocrine glands	Cancer
ByuB100	[x]malignant neoplasm of endocrine gland, unspecified	Cancer
ByuC000	[x]malignant neoplasm of other specified sites	Cancer
ByuC700	[x]secondary malignant neoplasm of other specified sites	Cancer
ByuC800	[x]malignant neoplasm without specification of site	Cancer
ByuD000	[x]other hodgkin's disease	Cancer
ByuD100	[x]other types of follicular non-hodgkin's lymphoma	Cancer
ByuD200	[x]other types of diffuse non-hodgkin's lymphoma	Cancer
ByuD300	[x]other specified types of non-hodgkin's lymphoma	Cancer
ByuD400	[x]other malignant immunoproliferative diseases	Cancer
ByuD500	[x]other lymphoid leukaemia	Cancer
ByuD600	[x]other myeloid leukaemia	Cancer
ByuD700	[x]other monocytic leukaemia	Cancer
ByuD800	[x]other specified leukaemias	Cancer
ByuD900	[x]other leukaemia of unspecified cell type	Cancer
ByuDC00	[x]diffuse non-hodgkin's lymphoma, unspecified	Cancer
ByuDE00	[x]unspecified b-cell non-hodgkin's lymphoma	Cancer
ByuF100	[x]carcinoma in situ of other specified digestive organs	Cancer
ByuF300	[x]carcinoma in situ of other parts of respiratory system	Cancer
ByuF600	[x]melanoma in situ of other sites	Cancer
ByuF900	[x]carcinoma in situ of skin, unspecified	Cancer
ByuFA00	[x]carcinoma in situ of other parts of cervix	Cancer
ByuFF00	[x]melanoma in situ, unspecified	Cancer
ByuFG00	[x]other carcinoma in situ of breast	Cancer
Bz...00	neoplasms nos	Cancer
C333.00	macroglobulinaemia	Cancer
C333000	waldenstrom's macroglobulinaemia	Cancer
C333z00	macroglobulinaemia nos	Cancer
C37y700	histiocytosis, unspecified	Cancer
BBm9.00	[m] monocytoid b-cell lymphoma	Cancer
BBA2.00	[m]acinar cell carcinoma	Cancer
BBZG.11	[m]adamantinoma, malignant	Cancer
BB5N100	[m]adenocarcinoma in adenomatous polposis coli	Cancer
BB5L100	[m]adenocarcinoma in adenomatous polyp	Cancer
BB51.00	[m]adenocarcinoma in situ	Cancer
BBB5.00	[m]adenocarcinoma with apocrine metaplasia	Cancer
BBB3.00	[m]adenocarcinoma with cartilaginous and osseous metaplasia	Cancer
BBB4.00	[m]adenocarcinoma with spindle cell metaplasia	Cancer
BBB2.00	[m]adenocarcinoma with squamous metaplasia	Cancer
BB57.00	[m]adenocarcinoma, intestinal type	Cancer
BB5..11	[m]adenocarcinomas	Cancer
BB5J.00	[m]adenoid cystic carcinoma	Cancer
BB2G.00	[m]adenoid squamous cell carcinoma	Cancer
BBB1.00	[m]adenolymphoma	Cancer
BB5N.11	[m]adenoma or or adenocarcinoma in polyposis coli	Cancer
BB5..00	[m]adenomas and adenocarcinomas	Cancer
BBL7111	[m]adenosarcoma	Cancer
BBB0.00	[m]adenosquamous carcinoma	Cancer
BB5h100	[m]adrenal cortical carcinoma	Cancer
BB5S400	[m]alveolar adenocarcinoma	Cancer
BB5S211	[m]alveolar cell carcinoma	Cancer
BBK3700	[m]alveolar rhabdomyosarcoma	Cancer
BBEA.00	[m]amelanotic melanoma	Cancer
BBZN.00	[m]ameloblastic fibrosarcoma	Cancer
BBZC.00	[m]ameloblastic odontosarcoma	Cancer
BBZG.00	[m]ameloblastoma, malignant	Cancer
BBK1100	[m]angiomyosarcoma	Cancer
BBT1.11	[m]angiosarcoma	Cancer
BB62100	[m]apocrine adenocarcinoma	Cancer
BBE4.00	[m]balloon cell melanoma	Cancer
BB34.00	[m]basal cell carcinoma, fibroepithelial type	Cancer
BB33.00	[m]basal cell carcinoma, morphoea type	Cancer
BB48.00	[m]basaloid carcinoma	Cancer
BB5V700	[m]basophil carcinoma	Cancer
BB35.00	[m]basosquamous carcinoma	Cancer
BB5D111	[m]bile duct carcinoma	Cancer
BB5D300	[m]bile duct cystadenocarcinoma	Cancer
BB5D.11	[m]biliary tract adenomas and adenocarcinomas	Cancer
BBM0100	[m]brenner tumour, malignant	Cancer
BBk0.11	[m]brill - symmers' disease	Cancer
BB5S212	[m]bronchiolar carcinoma	Cancer
BB9B.11	[m]c cell carcinoma	Cancer
BB11.00	[m]carcinoma in situ nos	Cancer
BB58.00	[m]carcinoma, diffuse type	Cancer
BBLA.00	[m]carcinosarcoma, embryonal type	Cancer
BB5D100	[m]cholangiocarcinoma	Cancer
BBV2.00	[m]chondroblastic osteosarcoma	Cancer
BBW8.00	[m]chondroblastoma, malignant	Cancer
BBR3.00	[m]choriocarcinoma combined with teratoma	Cancer
BB5V100	[m]chromophobe carcinoma	Cancer
BBLJ.00	[m]clear cell sarcoma of kidney	Cancer
BB49.00	[m]cloacogenic carcinoma	Cancer
BB82111	[m]colloid adenocarcinoma	Cancer
BB92.00	[m]comedocarcinoma, noninfiltrating	Cancer
BBG8.11	[m]congenital fibrosarcoma	Cancer
BB5K.00	[m]cribriform carcinoma	Cancer
BB5J.11	[m]cylindroid adenocarcinoma	Cancer
BBM7.11	[m]cystosarcoma phyllodes, benign	Cancer
BBM9.00	[m]cystosarcoma phyllodes, malignant	Cancer
BBQ9.00	[m]dermoid cyst with malignant transformation	Cancer
BB91.11	[m]duct carcinoma nos	Cancer
BBK3600	[m]embryonal rhabdomyosarcoma	Cancer
BBLD.00	[m]embryonal sarcoma	Cancer
BBL0.00	[m]endometrial stromal sarcoma	Cancer
BB5j500	[m]endometrioid adenofibroma, malignant	Cancer
BB5j200	[m]endometrioid carcinoma	Cancer
BBY0.11	[m]endothelial bone sarcoma	Cancer
BB5V311	[m]eosinophil carcinoma	Cancer
BB29.11	[m]epidermoid carcinoma in situ	Cancer
BB2A.11	[m]epidermoid carcinoma nos	Cancer
BB2C.11	[m]epidermoid carcinoma, keratinising type	Cancer
BBEP.00	[m]epithelioid cell melanoma	Cancer
BBF6.00	[m]epithelioid cell sarcoma	Cancer
BBK0400	[m]epithelioid leiomyosarcoma	Cancer
BBP5.00	[m]epithelioid mesothelioma, malignant	Cancer
BB16.00	[m]epithelioma, malignant	Cancer
BBY0.00	[m]ewing's sarcoma	Cancer
BBV3.00	[m]fibroblastic osteosarcoma	Cancer
BBW4.11	[m]fibrochondrosarcoma	Cancer
BBJ1.11	[m]fibroliposarcoma	Cancer
BBG3.00	[m]fibromyxosarcoma	Cancer
BBGJ.00	[m]fibroxanthoma, malignant	Cancer
BB5f300	[m]follicular adenocarcinoma, trabecular type	Cancer
BB5f200	[m]follicular adenocarcinoma, well differentiated type	Cancer
BBk0.12	[m]follicular lymphosarcoma nos	Cancer
BB5C100	[m]gastrinoma, malignant	Cancer
BB82112	[m]gelatinous adenocarcinoma	Cancer
BB1B.00	[m]giant cell and spindle cell carcinoma	Cancer
BBX1.11	[m]giant cell bone sarcoma	Cancer
BB1C.00	[m]giant cell carcinoma	Cancer
BBX1.00	[m]giant cell tumour of bone, malignant	Cancer
BBk0.13	[m]giant follicular lymphoma	Cancer
BBb0.00	[m]glioma, malignant	Cancer
BBb0.12	[m]gliosarcoma	Cancer
BBDB.00	[m]glomangiosarcoma	Cancer
BBDB.11	[m]glomoid sarcoma	Cancer
BB5B500	[m]glucagonoma, malignant	Cancer
BB5b.00	[m]granular cell carcinoma	Cancer
BBf..00	[m]granular cell tumours and alveolar soft part sarcoma	Cancer
BBC4.00	[m]granulosa cell tumour, malignant	Cancer
BBT7100	[m]haemangioendothelioma, malignant	Cancer
BBTD200	[m]haemangiopericytoma, malignant	Cancer
BBT1.00	[m]haemangiosarcoma	Cancer
BBL8.00	[m]hepatoblastoma	Cancer
BB5D512	[m]hepatoma, malignant	Cancer
BBj0.00	[m]hodgkin's disease nos	Cancer
BBj4.00	[m]hodgkin's disease,lymphocytic depletion,diffuse fibrosis	Cancer
BBj6200	[m]hodgkin,s disease, nodular sclerosis, lymphocytic deplet	Cancer
BBj6000	[m]hodgkin,s disease, nodular sclerosis, lymphocytic predom	Cancer
BB5W111	[m]hurthle cell adenocarcinoma	Cancer
BBQ4.11	[m]infantile embryonal carcinoma	Cancer
BBG8.00	[m]infantile fibrosarcoma	Cancer
BB91.00	[m]infiltrating duct carcinoma	Cancer
BB9G.00	[m]infiltrating ductular carcinoma	Cancer
BB9H.00	[m]inflammatory carcinoma	Cancer
BB5B300	[m]insulinoma, malignant	Cancer
BB9M.00	[m]intracystic carcinoma nos	Cancer
BB90.00	[m]intraductal carcinoma, noninfiltrating nos	Cancer
BB29.12	[m]intraepidermal carcinoma nos	Cancer
BB11.11	[m]intraepithelial carcinoma nos	Cancer
BB29.13	[m]intraepithelial squamous cell carcinoma	Cancer
BBZ2.11	[m]intraosseous carcinoma	Cancer
BB5B100	[m]islet cell carcinoma	Cancer
BB94.00	[m]juvenile breast carcinoma	Cancer
BBW6.00	[m]juxtacortical chondrosarcoma	Cancer
BBV..11	[m]juxtacortical osteogenic sarcoma	Cancer
BBEG.11	[m]lentigo maligna melanoma	Cancer
BBd2.11	[m]leptomeningeal sarcoma	Cancer
BBCC100	[m]leydig cell tumour, malignant	Cancer
BBJ3.00	[m]liposarcoma, well differentiated type	Cancer
BB5D513	[m]liver cell carcinoma	Cancer
BB9E.00	[m]lobular carcinoma in situ	Cancer
BBgG.11	[m]lymphoblastic lymphosarcoma nos	Cancer
BBgG.13	[m]lymphoblastoma nos	Cancer
BB2M.00	[m]lymphoepithelial carcinoma	Cancer
BBg1.11	[m]lymphoma nos	Cancer
BBgz.00	[m]lymphoma, diffuse or nos	Cancer
BBk..00	[m]lymphomas, nodular or follicular	Cancer
BBg0.00	[m]lymphomatous tumour, benign	Cancer
BBg6.00	[m]lymphosarcoma nos	Cancer
BBgK.00	[m]malig lymphoma, follicular centre cell, non-cleaved nos	Cancer
BBgD.00	[m]malig lymphoma, lymphocytic, intermediate different nos	Cancer
BBk3.00	[m]malig lymphoma, lymphocytic, well differentiated,nodular	Cancer
N237300	pseudosarcomatous fibromatosis	Cancer
BBgN.00	[m]malign lymphoma,lymphocytic,intermediate differn, diffuse	Cancer
BBX3.00	[m]malignant giant cell tumour of soft parts	Cancer
BBg1.00	[m]malignant lymphoma nos	Cancer
BBgT.00	[m]malignant lymphoma, large cell, noncleaved, diffuse	Cancer
BBgG.00	[m]malignant lymphoma, lymphocytic, poorly different nos	Cancer
BBg2.00	[m]malignant lymphoma, non hodgkin's type	Cancer
BBgV.00	[m]malignant lymphoma, small cell, noncleaved, diffuse	Cancer
BBg4.00	[m]malignant lymphoma, stem cell type	Cancer
BBEM.00	[m]malignant melanoma in giant pigmented naevus	Cancer
BBEC.00	[m]malignant melanoma in junctional naevus	Cancer
BBQ7500	[m]malignant teratoma, intermediate type	Cancer
BBR4.00	[m]malignant teratoma, trophoblastic	Cancer
BBQ7400	[m]malignant teratoma, undifferentiated type	Cancer
BB0A.00	[m]malignant tumour, fusiform cell type	Cancer
BB09.00	[m]malignant tumour, giant cell type	Cancer
BB08.00	[m]malignant tumour, small cell type	Cancer
BBp1.00	[m]mast cell sarcoma	Cancer
N330900	osteoporosis in multiple myelomatosis	Cancer
BB9C.00	[m]medullary carcinoma with amyloid stroma	Cancer
BB9D.00	[m]medullary carcinoma with lymphoid stroma	Cancer
BBE1.11	[m]melanocarcinoma	Cancer
BBE1.12	[m]melanoma nos	Cancer
BBE1.13	[m]melanosarcoma nos	Cancer
BBdB.00	[m]meningeal sarcomatosis	Cancer
BBd2.00	[m]meningioma, malignant	Cancer
BBd2.12	[m]meningothelial sarcoma	Cancer
BBW9.00	[m]mesenchymal chondrosarcoma	Cancer
BBLC100	[m]mesenchymoma, malignant	Cancer
BBP7.00	[m]mesothelioma, biphasic type, malignant	Cancer
BBP1.00	[m]mesothelioma, malignant	Cancer
BB85100	[m]metastatic signet ring cell carcinoma	Cancer
BB36.00	[m]metatypical carcinoma	Cancer
BBm..00	[m]miscellaneous reticuloendothelial neoplasms	Cancer
BBK3300	[m]mixed cell rhabdomyosarcoma	Cancer
BBET.00	[m]mixed epithelioid and spindle melanoma	Cancer
BB5B600	[m]mixed islet cell and exocrine adenocarcinoma	Cancer
BBJ8.00	[m]mixed type liposarcoma	Cancer
BB84.00	[m]mucin-producing adenocarcinoma	Cancer
BB82100	[m]mucinous adenocarcinoma	Cancer
BB71.00	[m]mucoepidermoid carcinoma	Cancer
BB5V711	[m]mucoid cell carcinoma	Cancer
BB82114	[m]mucous adenocarcinoma	Cancer
BB32.00	[m]multicentric basal cell carcinoma	Cancer
BBn0.11	[m]multiple myeloma	Cancer
BBl..00	[m]mycosis fungoides	Cancer
BBl0.00	[m]mycosis fungoides	Cancer
BBn0.13	[m]myelomatosis	Cancer
BBK2100	[m]myosarcoma	Cancer
BBV9.00	[m]myxoid chondrosarcoma	Cancer
BBJ5.00	[m]myxoid liposarcoma	Cancer
BBJ5.12	[m]myxoliposarcoma	Cancer
BBE1.14	[m]naevocarcinoma	Cancer
BB04.00	[m]neoplasm, malig, uncertain whether primary or metastatic	Cancer
BB02.00	[m]neoplasm, malignant	Cancer
BB03.00	[m]neoplasm, metastatic	Cancer
BBe7.00	[m]neurilemmoma, malignant	Cancer
BBe2.00	[m]neurofibrosarcoma	Cancer
BBy2.00	[m]no microscopic confirmation tumour, clinically metastatic	Cancer
BBE2.00	[m]nodular melanoma	Cancer
BBg2.11	[m]non hodgkins lymphoma	Cancer
BB5f700	[m]nonencapsulated sclerosing carcinoma	Cancer
BB96.00	[m]noninfiltrating intraductal papillary adenocarcinoma	Cancer
BB1K.00	[m]oat cell carcinoma	Cancer
BBZN.11	[m]odontogenic fibrosarcoma	Cancer
BBZ2.00	[m]odontogenic tumour, malignant	Cancer
BB5W112	[m]oncytic adenocarcinoma	Cancer
BBV1.11	[m]osteoblastic sarcoma	Cancer
BBV1.12	[m]osteochondrosarcoma	Cancer
BBX1.12	[m]osteoclastoma, malignant	Cancer
BBV1.13	[m]osteogenic sarcoma nos	Cancer
BBV5.00	[m]osteosarcoma in paget's disease of bone	Cancer
BB81.11	[m]ovarian cystadenoma or carcinoma	Cancer
BB5W100	[m]oxyphilic adenocarcinoma	Cancer
BB9K.00	[m]paget's disease and infiltrating breast duct carcinoma	Cancer
BB9J.11	[m]paget's disease, breast	Cancer
BB5f600	[m]papillary and follicular adenocarcinoma	Cancer
BB21.00	[m]papillary carcinoma in situ	Cancer
BB26.11	[m]papillary epidermoid carcinoma	Cancer
BB81H00	[m]papillary mucinous cystadenocarcinoma	Cancer
BB81800	[m]papillary serous cystadenocarcinoma	Cancer
BB26.00	[m]papillary squamous cell carcinoma	Cancer
BB4A.00	[m]papillary transitional cell carcinoma	Cancer
BBD1.00	[m]paraganglioma, malignant	Cancer
BBV..12	[m]parosteal osteosarcoma	Cancer
BBV..13	[m]periosteal osteogenic sarcoma	Cancer
BBDA.00	[m]phaeochromocytoma, malignant	Cancer
BBn3.00	[m]plasma cell tumour, malignant	Cancer
BBn2.00	[m]plasmacytoma nos	Cancer
BBn1.11	[m]plasmacytoma, benign	Cancer
BB1A.00	[m]pleomorphic carcinoma	Cancer
BBF4.11	[m]pleomorphic cell sarcoma	Cancer
BBJ7.00	[m]pleomorphic liposarcoma	Cancer
BBK3200	[m]pleomorphic rhabdomyosarcoma	Cancer
BB1F.00	[m]polygonal cell carcinoma	Cancer
BB81E11	[m]pseudomucinous adenocarcinoma	Cancer
BB1E.00	[m]pseudosarcomatous carcinoma	Cancer
BB5a000	[m]renal cell carcinoma	Cancer
BBh0.00	[m]reticulosarcoma nos	Cancer
BBh2.00	[m]reticulosarcoma, nodular	Cancer
BBh..00	[m]reticulosarcomas	Cancer
BB1J.12	[m]round cell carcinoma	Cancer
BBJ6.00	[m]round cell liposarcoma	Cancer
BBF5.11	[m]round cell sarcoma	Cancer
BBK3611	[m]sarcoma botryoides	Cancer
BB46.00	[m]schneiderian carcinoma	Cancer
BBe7.11	[m]schwannoma, malignant	Cancer
BB54.00	[m]scirrhous adenocarcinoma	Cancer
BB03.11	[m]secondary neoplasm	Cancer
BB94.11	[m]secretory breast carcinoma	Cancer
BB81B00	[m]serous surface papillary carcinoma	Cancer
BBCA.00	[m]sertoli cell carcinoma	Cancer
BB85.00	[m]signet ring carcinoma	Cancer
BB85000	[m]signet ring cell carcinoma	Cancer
BB1L.00	[m]small cell carcinoma, fusiform cell type	Cancer
BBF5.00	[m]small cell sarcoma	Cancer
BB1D.00	[m]spindle cell carcinoma	Cancer
BBES.00	[m]spindle cell melanoma, type b	Cancer
BBF3.00	[m]spindle cell sarcoma	Cancer
BB2A.12	[m]spinous cell carcinoma	Cancer
BB2D.00	[m]squamous cell carcinoma, large cell, non-keratinising	Cancer
BB2J.00	[m]squamous cell carcinoma, microinvasive	Cancer
BB2E.00	[m]squamous cell carcinoma, small cell, non-keratinising	Cancer
BB2F.00	[m]squamous cell carcinoma, spindle cell type	Cancer
B911000	malignant hydatidiform mole	Cancer
BBQA100	[m]struma ovarii, malignant	Cancer
BB56.00	[m]superficial spreading adenocarcinoma	Cancer
BBEH.00	[m]superficial spreading melanoma	Cancer
BBN4.00	[m]synovial sarcoma, biphasic type	Cancer
BBN2.00	[m]synovial sarcoma, spindle cell type	Cancer
BBV4.00	[m]telangiectatic osteosarcoma	Cancer
BBQ7213	[m]teratoblastoma, malignant	Cancer
BBQ7300	[m]teratocarcinoma	Cancer
BBB6100	[m]thymoma, malignant	Cancer
BB5F.00	[m]trabecular adenocarcinoma	Cancer
BB42.00	[m]transitional cell carcinoma in situ	Cancer
BB47.00	[m]transitional cell carcinoma, spindle cell type	Cancer
BB4..00	[m]transitional cell papillomas and carcinomas	Cancer
BB5M100	[m]tubular adenocarcinoma	Cancer
BB07.00	[m]tumour cells, malignant	Cancer
BB43.11	[m]urothelial carcinoma	Cancer
BB24.11	[m]verrucous epidermoid carcinoma	Cancer
BB24.12	[m]verrucous squamous cell carcinoma	Cancer
BB5U200	[m]villous adenocarcinoma	Cancer
BBmK.00	[m]waldenstrom's macroglobulinaemia	Cancer
B828.00	melanoma in situ of skin	Cancer
ZV67700	[v]follow-up exam after radiotherapy for malignant neoplasm	Cancer
ZV67600	[v]follow-up examination aft surgery for malignant neoplasm	Cancer
ZV67A00	[v]folow-up exam aft other treatment for malignant neoplasm	Cancer
ZV67B00	[v]folow-up exam aft unspec treatment for malignant neoplasm	Cancer
B150300	hepatocellular carcinoma	Cancer
B150100	hepatoblastoma of liver	Cancer
B150200	primary angiosarcoma of liver	Cancer
ZV10413	[v]personal history malignant neoplasm - male genital organ	Cancer
B62x000	t-zone lymphoma	Cancer
B62x100	lymphoepithelioid lymphoma	Cancer
ZV10000	[v]personal history of malig neop of gastrointestinal tract	Cancer
ZV10012	[v]personal history of malig neop of gastrointestinal tract	Cancer
ZV10100	[v]personal history of malig neop of trachea/bronchus/lung	Cancer
ZV10200	[v]personal history of malig neop other intrathoracic organ	Cancer
B62x600	true histiocytic lymphoma	Cancer
B630.11	kahler's disease	Cancer
B630.12	myelomatosis	Cancer
B630.00	multiple myeloma	Cancer
B675.00	acute myelofibrosis	Cancer
208 RV	polycythaemia rubra vera	Cancer
ZV10400	[v]personal history of malignant neoplasm of genital organ	Cancer
ZV10512	[v]personal history of malignant neoplasm of kidney	Cancer
ZV10y16	[v]personal history of malignant neoplasm of tongue	Cancer
ZV10700	[v]personal history other lymphatic/haematopoietic neoplasm	Cancer
C37y800	haemophagocytic lymphohistiocytosis	Cancer
B576200	malignant ascites	Cancer
4M72.00	clark melanoma level 3	Cancer
ByuC500	[x]2ndry malignant neoplasm/bladder+oth+unsp urinary organs	Cancer
ByuC600	[x]2ndry malignant neoplasm/oth+unspec parts/nervous system	Cancer
ByuC200	[x]2ndry+unspcf malignant neoplasm lymph nodes/multi regions	Cancer
ByuFC00	[x]carcinoma in situ of oth+unspecified male genital organs	Cancer
4M73.00	clark melanoma level 4	Cancer
BBGJ.11	[m]fibroxanthosarcoma	Cancer
B141.11	carcinoma of rectum	Cancer
B141.12	rectal carcinoma	Cancer
B338.00	squamous cell carcinoma of skin	Cancer
B595.00	malignant tumour of unknown origin	Cancer
B4...11	carcinoma of genitourinary organ	Cancer
B3...12	sarcoma of bone and connective tissue	Cancer
B3...11	carcinoma of bone, connective tissue, skin and breast	Cancer
B0...11	carcinoma of lip, oral cavity and pharynx	Cancer
B2...11	carcinoma of respiratory tract and intrathoracic organs	Cancer
B134.11	carcinoma of caecum	Cancer
B142.11	anal carcinoma	Cancer
B161211	carcinoma common bile duct	Cancer
B305.11	malignant neoplasm of carpal bones	Cancer
B305.12	malignant neoplasm of metacarpal bones	Cancer
B47z.11	seminoma of testis	Cancer
B57..12	secondary carcinoma of respiratory and/or digestive systems	Cancer
B58..11	secondary carcinoma of other specified sites	Cancer
B5...11	carcinoma of other and unspecified sites	Cancer
B822.11	carcinoma in situ of ear	Cancer
Byu5800	[x]mal neoplasm/connective+soft tissue of trunk,unspecified	Cancer
Byu5500	[x]mal neoplasm/overlap les/periph nerv+autonomic nerv systm	Cancer
Byu3000	[x]mal neoplasm/overlap lesion/bone+articular cartilage/limb	Cancer
Byu5600	[x]mal neoplasm/periph nerves+autonomic nervous system,unspc	Cancer
ByuA300	[x]malig neopl, overlap lesion brain & other part of cns	Cancer
[truncated: 4,717 more rows]
